# Supplementary material for: Aging-associated DNA methylation changes in middle-aged individuals: the Young Finns study
Source: BMC Genomics. 2016 Feb 9;17:103. doi: 10.1186/s12864-016-2421-z (PMC4746895; doi:10.1186/s12864-016-2421-z)
Supplement: Additional file 3: Table S4. — A full table of 1202 a-CpGs with detailed information. (XLSX 183 kb) [file 12864_2016_2421_MOESM3_ESM.xlsx]

## Sheet: full_list_of_1202
Additional file 3: Table 4. The 1202 a-CpGs in The Young Finns Study (YFS). The full set of a-CpGs identified in the middle-aged individuals (N=184) with age range of 40 – 49 years.					Present EWAS: The Young Finns Study (YFS): 40, 43, 43 and 49 years old individuals, N=184				The Vitality 90+ (V90+) EWAS, 19 to 90 years old individuals (Marttila, S., Kananen, L., Hayrynen, S., Jylhava, J., Nevalainen, T., Hervonen, A., . . . Hurme, M. (2015). Ageing-associated changes in the human DNA methylome: Genomic locations and effects on gene expression. BMC Genomics, 16(1), 1381-015-1381-z. Epub 2015 Mar 14. doi:10.1186/s12864-015-1381-z [doi] )				a-CpG in other studies obtained using 450 Beadchip technology (whole blood samples)
ProbeID	Detected as a-CpG in YFS (FDR<5%) without cell type proportion adjustment	UCSC REFGENE NAME	CHR	COORDINATE	aCpG in YFS, hypo or hyper?	YFS, betareg estimate of age	YFS, BH-corrected p-value for age estimate (q-value)	YFS, no of aCpGs per gene (both hyper and hypo)	aCpG in V90+, hypo or hyper?	V90+, betareg estimate of age group	V90+, BH-corrected p-value for age estimate (q-value)	q-value<0.05 (FDR<5%)	Hannum, G., Guinney, J., Zhao, L., Zhang, L., Hughes, G., Sadda, S., . . . Zhang, K. (2013). Genome-wide methylation profiles reveal quantitative views of human aging rates. Molecular Cell, 49(2), 359-367. doi:http://dx.doi.org/10.1016/j.molcel.2012.10.016	Garagnani, P., Bacalini, M. G., Pirazzini, C., Gori, D., Giuliani, C., Mari, D., . . . Franceschi, C. (2012). Methylation of ELOVL2 gene as a new epigenetic marker of age. Aging Cell, 11(6), 1132-1134. doi:10.1111/acel.12005 [doi]	Florath, I., Butterbach, K., Muller, H., Bewerunge-Hudler, M., & Brenner, H. (2014). Cross-sectional and longitudinal changes in DNA methylation with age: An epigenome-wide analysis revealing over 60 novel age-associated CpG sites. Human Molecular Genetics, 23(5), 1186-1201. doi:10.1093/hmg/ddt531; 10.1093/hmg/ddt531	SUM of aCpGs identified using 450K (whole blood sample)	UCSC REFGENE GROUP	UCSC REFGENE ACCESSION
cg13845858	no	ABCA2;ABCA2	9	139036813	hyper	0.0123349	0.0241153	1	hyper	0.126848	0.081123	0	0	0	0	1	3'UTR	NM_173832
cg21475256	no	ABHD5	3	43706890	hyper	0.0110282	0.0384754	1	hyper	0.214334	0.00347138	1	0	0	0	2	Body;Body	NM_020245;NM_001007466
cg21933859	no	ACADL	2	210798516	hyper	0.0148474	0.0299215	1	hyper	0.454881	0.00123184	1	0	0	0	2	TSS200	NM_006192
cg04033022	no	ACSF3;ACSF3;ACSF3	16	87716884	hyper	0.0156102	0.0270456	1	hyper	0.716311	0	1	0	0	0	2	TSS1500;Body	NM_001040025;NM_004712
cg01517968	no	ACVR1B;ACVR1B;ACVR1B	12	50635146	hyper	0.0139704	0.0430184	1	hyper	0.647873	0	1	0	0	0	2	5'UTR	NM_182511
cg21496780	no	ADAP1	7	909365	hyper	0.0114474	0.0360969	1	hyper	0.118088	0.0404554	1	0	0	0	2	TSS1500;TSS1500	NM_001164737;NM_001742
cg16457786	no	ADCYAP1;ADCYAP1	18	894851	hyper	0.0146645	0.0124578	1	hyper	0.493761	3.13e-08	1	0	0	0	2	5'UTR;1stExon	NM_033176;NM_033176
cg20303399	no	ADRA1A;ADRA1A;ADRA1A;ADRA1A	8	26778882	hyper	0.0145534	0.0162072	1	hyper	0.449241	4e-12	1	0	0	0	2	3'UTR	NM_005519
cg07721203	no	ALDH1A2;ALDH1A2	15	56145214	hyper	0.0130021	0.0270942	2	hyper	0.678928	0	1	0	0	0	2	Body	NM_032777
cg00484358	no	ALX3	1	110412518	hyper	0.008254	0.0153439	2	hyper	0.484884	0	1	0	0	1	3	5'UTR;1stExon	NM_145657;NM_145657
cg18786873	no	ALX3	1	110412422	hyper	0.0139292	0.0305129	2	hyper	0.448967	2.21e-06	1	0	0	0	2	Body	NM_006037
cg03442378	no	ALX4	11	44288961	hyper	0.00856158	0.0409399	1	hyper	0.386029	2.06e-09	1	0	0	0	2	1stExon	NM_032876
cg13357497	no	AP4M1	7	99541097	hyper	0.0119628	0.0093779	1	hyper	0.154863	0.00418311	1	0	0	0	2	Body;Body	NM_006538;NM_138621
cg08598780	no	APOA5;APOA5	11	116165724	hyper	0.00723608	0.0436233	1	hypo	-0.231941	0.000137191	1	0	0	0	2	TSS1500;TSS1500	NM_032504;NM_182587
cg10495997	no	ARAP1	11	72116050	hyper	0.00655194	0.0362227	1	hypo	-0.219328	6.11e-07	1	0	0	0	2	Body;3'UTR	NM_022834;NM_199121
cg26513192	no	ARHGAP29	1	94475966	hyper	0.0122961	0.0384667	1	hyper	0.496953	6.16e-08	1	0	0	0	2	Body;Body;Body;Body;Body	NM_172108;NM_172106;NM_172107;NM_172109;NM_004518
cg09954385	no	ARHGAP8;ARHGAP8;PRR5-ARHGAP8	22	43526949	hyper	0.0109212	0.0488524	1	hyper	0.264746	0.000903836	1	0	0	0	2	TSS1500	NM_001079512
cg15256944	no	ARL16;HGS	17	77261764	hyper	0.00791693	0.0211515	1	hyper	0.00984676	0.888595	0	0	0	0	1	Body	NM_138356
cg27109877	no	ASXL3;ASXL3	18	29412547	hyper	0.0192918	0.0398751	1	hyper	0.574906	0.000373872	1	0	0	0	2	TSS1500	NM_012301
cg08581937	no	ATP1B2	17	7495857	hyper	0.0110407	0.0324412	1	hyper	0.205621	0.10285	0	0	0	0	1	Body	NR_003037
cg02057782	no	ATP8A2	13	24940598	hyper	0.01069	0.0444243	1	hyper	0.504677	0	1	0	0	0	2	1stExon;3'UTR	NM_023067;NM_023067
cg16665444	no	ATP9B	18	74929643	hyper	0.0268805	0.0373337	1	hyper	0.764675	4.5e-11	1	0	0	0	2	TSS200	NM_002511
cg10906284	no	AVPR1A	12	61830697	hyper	0.0123867	0.033401	1	hyper	0.463147	0	1	0	0	0	2	Body	NM_178167
cg21635265	no	B4GALT7	5	176968125	hyper	0.0117277	0.0362227	1	hyper	0.0506446	0.510972	0	0	0	0	1	1stExon;5'UTR	NM_019854;NM_019854
cg18322569	no	BARHL2;BARHL2	1	90955365	hyper	0.0139013	0.0245588	1	hyper	0.975959	0	1	0	0	0	2	TSS1500	NM_207413
cg15894619	no	BAZ2A	12	55279303	hyper	0.0114396	0.0307944	1	hypo	-0.0144703	0.857582	0	0	0	0	1	3'UTR;3'UTR	NM_024809;NM_001143850
cg13758331	no	BCL2L11;BCL2L11	2	111610147	hyper	0.0116839	0.0153439	1	hyper	0.603618	5e-12	1	0	0	0	2	Body	NM_058246
cg12277495	no	BEAN	16	65019685	hyper	0.011097	0.0424528	1	hyper	0.236101	0.00586057	1	0	0	0	2	Body	NM_181291
cg11142981	no	BICC1	10	59943231	hyper	0.014601	0.0302818	1	hyper	0.537022	1.85e-08	1	0	0	0	2	Body	NM_001962
cg21427464	no	BIN1;BIN1;BIN1;BIN1;BIN1;BIN1;BIN1;BIN1;BIN1;BIN1	2	127534696	hyper	0.012051	0.0374189	1	hyper	0.0993589	0.115448	0	0	0	0	1	Body	NM_000263
cg08169864	no	BMP4;BMP4;BMP4	14	53491163	hyper	0.0162595	0.0490257	1	hyper	0.686842	1e-11	1	0	0	0	2	Body	NM_004852
cg04090392	no	BNC1	15	81743778	hyper	0.010213	0.0350128	1	hyper	0.603944	0	1	0	0	0	2	TSS200	NM_004815
cg21801378	no	BRUNOL6	15	70399179	hyper	0.01464	0.00896361	1	hyper	0.691174	0	1	0	0	1	3	5'UTR;5'UTR	NM_001006600;NM_018695
cg14939082	no	C10orf26;C10orf26;C10orf26	10	104525980	hyper	0.00990374	0.0407252	1	hyper	0.848747	0	1	0	0	0	2	5'UTR	NM_000275
cg03463232	no	C14orf148	14	76930472	hyper	0.0208299	0.0399204	1	hypo	-0.120525	0.268437	0	0	0	0	1	Body;Body	NM_000298;NM_181871
cg08047907	no	C1orf114	1	167663482	hyper	0.0175077	0.0430974	1	hyper	0.4457	0.0113028	1	0	0	0	2	Body;Body	NM_020708;NM_001134771
cg10394832	no	C1orf88	1	111691056	hyper	0.0105931	0.0498345	1	hyper	0.677237	0	1	0	0	0	2	Body;Body;Body	NM_004302;NM_020327;NM_020328
cg25906442	no	C20orf85	20	56159293	hyper	0.0106864	0.0466733	1	hyper	0.353204	6.72e-05	1	0	0	0	2	5'UTR	NM_177438
cg07908870	no	C3orf59	3	194117058	hyper	0.01447	0.0241153	1	hyper	0.465127	2.37e-07	1	0	0	0	2	Body	NM_021168
cg05823493	no	C6orf141	6	49626062	hyper	0.0147403	0.0436607	2	hyper	0.373789	0.000471068	1	0	0	0	2	Body	NM_006037
cg26081162	no	C6orf141;C6orf141	6	49626408	hyper	0.0115726	0.0440507	2	hyper	0.365967	0.00429799	1	0	0	0	2	TSS200	NM_014213
cg24293044	no	C6orf97	6	151857219	hyper	0.0125871	0.0374189	1	hyper	0.429022	2.54e-05	1	0	0	0	2	Body;Body	NM_001946;NM_022652
cg07927379	yes	C7orf13;RNF32	7	156125869	hyper	0.0164978	0.0271733	1	hyper	0.939843	3.77e-10	1	1	0	0	3	Body	NR_024360
cg11581706	no	CACNA2D1	7	81910077	hyper	0.0100949	0.011249	1	hyper	0.365865	1.83e-08	1	0	0	0	2	Body	NM_015668
cg10748355	no	CADPS;CADPS;CADPS	3	62836836	hyper	0.0175961	0.0215486	1	hyper	0.723142	0	1	0	0	0	2	TSS200	NM_015617
cg26290632	no	CALB1	8	91164023	hyper	0.0109827	0.0445025	1	hyper	0.578296	0	1	1	0	0	3	TSS1500	NM_001142966
cg05876738	no	CALCR;CALCR	7	93042283	hyper	0.0128828	0.0302818	1	hyper	0.490602	4.91e-08	1	0	0	0	2	TSS200;TSS200;TSS200	NM_182767;NM_018057;NM_001146335
cg17453778	no	CASR;CASR	3	123385251	hyper	0.0139531	0.0297022	1	hyper	0.596644	0	1	0	0	0	2	TSS200	NM_007269
cg21529405	no	CBLN2	18	68361799	hyper	0.013649	0.0412716	1	hyper	0.650041	1.8e-11	1	0	0	0	2	TSS200;Body	NR_029624;NM_002420
cg14754581	no	CCRL2;CCRL2;CCRL2	3	46423757	hyper	0.0153153	0.0149068	1	hyper	0.611764	0	1	0	0	0	2	Body	NM_015306
cg17146640	no	CELSR1	22	45312314	hyper	0.0118797	0.0372823	1	hyper	0.277599	0.0757879	0	0	0	0	1	Body	NM_001080490
cg15009294	no	CENPF	1	212880335	hyper	0.0183849	0.0252024	1	hyper	0.787722	6.12e-09	1	0	0	0	2	Body	NM_147128
cg09626894	no	CFTR	7	116906873	hyper	0.012773	0.00757283	1	hyper	0.459793	1.58e-09	1	0	0	0	2	1stExon;1stExon;5'UTR;5'UTR;1stExon;5'UTR	NM_002344;NM_206961;NM_002344;NM_001135685;NM_001135685;NM_206961
cg00252804	no	CHD5	1	6092704	hyper	0.0186682	0.0428448	2	hyper	0.0314626	0.804836	0	0	0	0	1	Body	NM_002286
cg11069824	no	CHD5	1	6127912	hyper	0.0112498	0.0135947	2	hypo	-0.162786	0.121443	0	0	0	0	1	Body;TSS200	NR_027333;NM_020752
cg10117834	no	CHTF8;CHTF8;CIRH1A;CHTF8;CHTF8	16	67723817	hyper	0.0104347	0.0424528	1	hypo	-0.0986741	0.0425163	1	0	0	0	2	Body;Body;Body	NM_001080522;NM_001164720;NM_020785
cg07544187	no	CILP2	19	19512235	hyper	0.0294044	0.00649638	1	hyper	1.56227	0	1	0	0	0	2	1stExon	NM_004929
cg12234855	no	CLDN3	7	72822607	hyper	0.0132129	0.0269239	2	hyper	0.636303	2.11e-08	1	0	0	0	2	TSS200;Body	NR_028386;NM_001145451
cg03558805	no	CLDN3	7	72822819	hyper	0.0152915	0.0214165	2	hyper	0.328741	0.00532776	1	0	0	0	2	Body;Body;TSS1500;Body;Body	NM_172165;NM_025259;NM_001039651;NM_002441;NM_172166
cg19858017	no	CLSTN1;CLSTN1	1	9807306	hyper	0.0160955	0.0302818	1	hyper	0.625089	7.8e-11	1	0	0	0	2	TSS1500	NM_021224
cg02177950	no	CLUAP1	16	3494756	hyper	0.0162629	0.0490785	1	hypo	-0.132071	0.269558	0	0	0	0	1	TSS200;5'UTR;5'UTR	NM_130851;NM_001202;NM_130850
cg19671120	no	CNGA3;CNGA3;CNGA3;CNGA3	2	98329406	hyper	0.0107866	0.00916884	1	hyper	0.574314	0	1	0	0	0	2	TSS1500	NM_001035
cg14880894	no	CNOT6L	4	78916883	hyper	0.0182046	0.0249453	1	hyper	0.1107	0.302483	0	0	0	0	1	Body	NR_015357
cg05596265	no	CNTN4	3	2116382	hyper	0.0147787	0.00823727	1	hyper	0.192041	0.0384647	1	0	0	0	2	Body	NM_014787
cg25088758	no	COL25A1;COL25A1;COL25A1;COL25A1	4	110443047	hyper	0.0103577	0.0464075	1	hyper	0.428308	1.29e-08	1	0	0	0	2	TSS200;5'UTR;5'UTR;1stExon;1stExon	NR_024156;NM_001135052;NM_003177;NM_001135052;NM_003177
cg02386859	no	CPE	4	166520138	hyper	0.0106048	0.0360969	1	hyper	0.28474	0.000166483	1	0	0	0	2	Body;Body;Body	NM_001080779;NM_033375;NM_001080950
cg25049597	no	CPLX3;CPLX3	15	72906071	hyper	0.0106863	0.0281057	1	hyper	0.521684	0	1	0	0	0	2	Body	NM_001114726
cg20051033	no	CPNE9	3	9721059	hyper	0.0140132	0.0446655	1	hyper	0.575612	2.16e-09	1	0	0	0	2	Body	NM_001029880
cg01410472	no	CRISPLD1;CRISPLD1	8	76059530	hyper	0.0137786	0.0436233	1	hyper	0.751829	0	1	0	0	0	2	Body	NM_014553
cg04575395	no	CRMP1	4	5942973	hyper	0.0122923	0.0323647	1	hyper	0.46508	2.85e-06	1	0	0	0	2	5'UTR;Body;1stExon	NM_017787;NM_001083913;NM_017787
cg07237540	no	CTDP1;CTDP1	18	75596892	hyper	0.0156383	0.0276843	2	hyper	0.198406	0.0365341	1	0	0	0	2	TSS1500	NM_015440
cg06049781	no	CYP26B1	2	72225346	hyper	0.0127	0.0487387	1	hyper	0.617206	0	1	0	0	0	2	Body;Body;Body;Body	NM_199330;NM_004839;NM_199332;NM_199331
cg03625109	no	DBC1	9	121171924	hyper	0.0195308	0.0187404	2	hyper	0.8112	0	1	0	0	0	2	Body	NM_004540
cg06602847	no	DBC1;DBC1	9	121171318	hyper	0.0112093	0.0300327	2	hyper	0.619067	0	1	0	0	0	2	TSS1500	NM_003787
cg14948279	no	DCLK2;DCLK2	4	151219685	hyper	0.0127961	0.0198951	2	hyper	0.398675	7.49e-05	1	0	0	0	2	1stExon;5'UTR	NM_003787;NM_003787
cg08509383	no	DDAH2	6	31804277	hyper	0.0133471	0.0271462	1	hyper	0.156431	0.0340177	1	0	0	0	2	TSS1500	NM_138966
cg19792599	no	DDX25;PUS3;DDX25	11	125279616	hyper	0.0248285	0.00845364	1	hyper	0.893624	0	1	0	0	0	2	TSS1500	NM_014285
cg07172736	no	DDX54;DDX54;CCDC42B	12	112081210	hyper	0.00842346	0.0425006	1	hyper	0.0525483	0.331081	0	0	0	0	1	Body	NR_029670
cg24130561	no	DICER1	14	94691487	hyper	0.0149084	0.0281462	1	hyper	1.07969	0	1	0	0	0	2	Body	NM_002163
cg00476317	no	DLC1;DLC1	8	13034584	hyper	0.0144698	0.0374189	1	hyper	0.598247	1.17e-06	1	0	0	0	2	TSS1500	NM_002866
cg17737681	no	DLX1;DLX1	2	172660382	hyper	0.0151096	0.00329248	2	hyper	0.74492	0	1	0	0	0	2	Body;Body;Body	NM_001007156;NM_001012338;NM_002530
cg16652259	no	DLX1;DLX1	2	172657747	hyper	0.0120066	0.0249796	2	hyper	0.389017	8.75e-05	1	0	0	0	2	TSS200	NM_001007525
cg09605317	no	DNAH3;TMEM159	16	21078196	hyper	0.0160684	0.0195677	2	hyper	0.743668	1.69e-10	1	0	0	0	2	Body	NM_001012393
cg09710771	no	DNAJB6	7	156892570	hyper	0.00931074	0.0208578	1	hypo	-0.0415932	0.513486	0	0	0	0	1	TSS200	NM_014817
cg00637477	no	DNAJC5	20	61996241	hyper	0.0110709	0.0430184	1	hyper	0.58102	1.61e-09	1	0	0	0	2	Body;Body;Body;Body;Body	NM_016003;NM_001033519;NM_015610;NM_001033520;NM_001033518
cg26885220	no	DNAJC6	1	65548158	hyper	0.0196705	0.0241153	1	hyper	0.971722	0	1	0	0	0	2	5'UTR;1stExon;5'UTR;1stExon	NM_022736;NM_022736;NM_001167903;NM_001167903
cg14631834	no	DSC3;DSC3	18	26877038	hyper	0.0153054	0.029026	1	hyper	0.618294	0	1	0	0	0	2	Body	NM_024830
cg14134497	no	DTNA;DTNA;DTNA	18	30328249	hyper	0.0163479	0.00120589	1	hyper	0.69094	0	1	0	0	0	2	3'UTR	NM_020718
cg00644554	no	DTX1	12	112015848	hyper	0.0249044	0.0331681	1	hyper	0.459112	0.00636003	1	0	0	0	2	TSS200;TSS200;Body	NM_001017526;NM_181335;NM_181334
cg25124406	no	DUSP6;DUSP6	12	88268793	hyper	0.0176282	0.0248152	1	hyper	0.691737	7.19e-09	1	0	0	0	2	TSS200	NM_021614
cg22836229	no	EFCAB1;EFCAB1;EFCAB1;EFCAB1;EFCAB1	8	49810270	hyper	0.0138958	0.0448629	1	hyper	0.698305	0	1	0	0	0	2	Body	NM_194291
cg05385513	no	EFEMP1;EFEMP1;EFEMP1	2	56003982	hyper	0.0133982	0.020003	1	hyper	0.683808	9e-12	1	0	0	0	2	TSS200;TSS200;TSS200;TSS200	NM_033303;NM_000680;NM_033302;NM_033304
cg01100912	no	EFNA5	5	107033289	hyper	0.0135662	0.0466733	1	hyper	0.806526	0	1	0	0	0	2	1stExon;Body	NM_024794;NM_001142886
cg16867657	yes	ELOVL2	6	11152863	hyper	0.021599	0	3	hyper	1.02634	0	1	1	1	1	5	TSS1500	NM_005249
cg21572722	yes	ELOVL2	6	11152880	hyper	0.0126583	3.46e-06	3	hyper	0.66034	0	1	1	1	1	5	1stExon	NM_005249
cg24724428	yes	ELOVL2	6	11152874	hyper	0.0207161	4.8e-07	3	hyper	0.957773	0	1	1	1	1	5	TSS1500	NM_005249
cg14319235	no	ELTD1	1	79244870	hyper	0.0116928	0.0436243	2	hyper	0.643033	0	1	0	0	0	2	Body	NM_032109
cg15084543	no	ELTD1;ELTD1	1	79244996	hyper	0.0142122	0.0149421	2	hyper	1.12378	0	1	0	0	0	2	TSS1500	NM_001135690
cg14556683	no	EPHX3;EPHX3	19	15203982	hyper	0.0109659	0.0407252	1	hyper	0.558236	0	1	0	0	1	3	1stExon;5'UTR	NM_153366;NM_153366
cg17039519	no	ERBB2IP;ERBB2IP	5	65302194	hyper	0.0206548	0.0302818	1	hyper	1.00101	0	1	0	0	0	2	5'UTR	NM_001167672
cg19079194	no	ERBB4;ERBB4;ERBB4;ERBB4	2	213111566	hyper	0.0191219	0.00986118	1	hyper	0.766563	0	1	0	0	0	2	TSS200	NM_015009
cg19560758	no	ERRFI1	1	8009308	hyper	0.0134975	0.0115167	1	hyper	0.637984	0	1	0	0	1	3	TSS1500	NM_014906
cg27544000	no	ESPNP	1	16906662	hyper	0.0140765	0.0349105	1	hyper	0.380495	7.41e-07	1	0	0	0	2	1stExon;5'UTR	NM_005924;NM_005924
cg19584649	no	ESYT2	7	158300659	hyper	0.0341265	0.0270942	1	hyper	0.645031	1.68e-06	1	0	0	0	2	TSS200	NM_003225
cg01588592	no	ETV3L;ETV3L	1	155335949	hyper	0.0105054	0.000113533	2	hyper	0.270227	0.00252811	1	0	0	0	2	Body;Body;TSS200	NM_000445;NM_201378;NM_201379
cg14614094	no	EXOSC2	9	132557724	hyper	0.0109709	0.0208578	1	hyper	0.519685	2e-12	1	0	0	0	2	TSS1500	NR_027069
cg07920503	no	FAM123A;FAM123A	13	24643406	hyper	0.0140525	0.0366125	1	hyper	0.656487	1.89e-07	1	1	0	1	4	Body;TSS1500;Body	NM_001164468;NM_021649;NM_001164469
cg23606718	no	FAM123C;FAM123C;FAM123C;FAM123C;FAM123C;FAM123C	2	131230397	hyper	0.0115629	0.0261883	1	hyper	0.694403	0	1	1	0	1	4	TSS1500	NM_014246
cg17162024	no	FAM150A	8	53641007	hyper	0.0130348	0.0269127	1	hyper	0.438031	2.97e-07	1	0	0	0	2	Body	NM_001080432
cg09027601	no	FAM171A1	10	15336802	hyper	0.0162497	0.0490257	1	hyper	0.138083	0.382421	0	0	0	0	1	1stExon	NM_004474
cg07724816	no	FAM176A;FAM176A	2	75641226	hyper	0.012081	0.0365805	1	hyper	0.395522	0.00112194	1	0	0	0	2	Body	NM_014229
cg01153132	no	FAM184A;FAM184A	6	119441813	hyper	0.0108279	0.0278612	1	hypo	-0.0822657	0.28	0	0	0	0	1	Body;3'UTR	NM_003250;NM_199334
cg27584980	no	FAM18A	16	10821098	hyper	0.011423	0.0208578	1	hypo	-0.0372841	0.59967	0	0	0	0	1	TSS200;TSS200	NM_000982;NR_026911
cg13921352	no	FAM19A4;FAM19A4	3	69064580	hyper	0.0150056	0.021358	1	hyper	0.634588	1.41e-08	1	0	0	0	2	5'UTR;5'UTR;5'UTR	NM_001134368;NM_001134367;NM_003043
cg01552128	no	FBXL16	16	683585	hyper	0.0191407	0.0373337	1	hyper	0.437388	7.33e-05	1	0	0	0	2	1stExon;TSS1500	NM_003514;NM_003527
cg12378187	no	FEZF2	3	62330483	hyper	0.0134677	0.0208578	1	hyper	0.570686	5.8e-11	1	0	0	0	2	TSS1500;5'UTR	NM_001127671;NM_002310
cg16376000	no	FGF12;FGF12	3	193610024	hyper	0.0173036	0.040058	1	hyper	0.623997	1.18e-08	1	0	0	0	2	Body;Body	NM_001606;NM_212533
cg22454769	yes	FHL2;FHL2;FHL2;FHL2	2	105382199	hyper	0.0209283	5.03e-05	3	hyper	0.880485	0	1	1	1	1	5	TSS200	NM_005249
cg06639320	yes	FHL2;FHL2;FHL2;FHL2	2	105382171	hyper	0.0182141	3.46e-06	3	hyper	0.85185	0	1	1	1	1	5	TSS1500;Body	NR_029607;NR_027148
cg24079702	yes	FHL2;FHL2;FHL2;FHL2	2	105382203	hyper	0.0152044	0.0059917	3	hyper	0.677436	0	1	1	1	1	5	TSS1500;Body	NR_029607;NR_027148
cg02953960	no	FKBP9L;FKBP9L;FKBP9L;FKBP9L	7	55724279	hyper	0.00938842	0.0428844	1	hyper	0.126952	0.0829414	0	0	0	0	1	5'UTR;TSS200	NM_145102;NM_014569
cg25819219	no	FLJ10213;PPP4R2;FLJ10213	3	73194823	hyper	0.0156296	0.0277117	1	hyper	0.0759293	0.495555	0	0	0	0	1	TSS1500	NM_002523
cg14047844	no	FLJ42709;FLJ42709	5	92941907	hyper	0.0146645	0.00845364	2	hyper	0.222098	0.0555148	0	0	0	0	1	Body;Body;TSS200	NM_000445;NM_201378;NM_201379
cg13962186	no	FOXB2	9	78823470	hyper	0.00943371	0.0469762	1	hyper	0.238156	0.00379479	1	0	0	0	2	Body	NM_001010924
cg04501188	no	FOXD2	1	47676758	hyper	0.0118834	0.0373337	1	hyper	0.424545	0.00104547	1	0	0	0	2	3'UTR;3'UTR;TSS1500	NM_198446;NM_001142726;NM_024640
cg18815943	no	FOXE3	1	47654901	hyper	0.0163989	0.00916884	1	hyper	1.00807	0	1	0	0	1	3	TSS1500;TSS1500	NM_001941;NM_024423
cg03523785	no	FOXG1	14	28304732	hyper	0.0125524	0.00916884	4	hyper	0.677915	0	1	0	0	0	2	Body;Body	NM_198229;NM_002926
cg07489048	no	FOXG1	14	28306649	hyper	0.0120243	0.0395345	4	hyper	0.494845	0	1	0	0	0	2	Body;Body	NM_009586;NM_005069
cg16038120	no	FOXG1	14	28304947	hyper	0.0125672	0.013648	4	hyper	0.570816	2.23e-09	1	0	0	0	2	Body;Body	NM_009586;NM_005069
cg17525102	no	FOXG1	14	28305972	hyper	0.0143223	0.0395345	4	hyper	0.801312	0	1	0	0	0	2	3'UTR;Body	NM_009586;NM_005069
cg24681499	no	FOXJ3	1	42479584	hyper	0.0109382	0.0182688	1	hyper	0.522188	0	1	0	0	0	2	5'UTR	NM_014755
cg20461912	yes	FOXL2;FOXL2	3	140147040	hyper	0.0124382	0.013648	1	hyper	0.462725	9e-12	1	0	0	0	2	TSS1500;Body;Body	NR_024419;NM_002845;NM_001105244
cg02111433	no	FTO	16	52505454	hyper	0.0147968	0.0353098	1	hyper	0.447598	8.4e-06	1	0	0	0	2	Body;TSS1500;Body;Body	NR_027339;NR_027340;NR_003949;NR_027342
cg21472639	no	FURIN	15	89220494	hyper	0.010338	0.0454387	1	hypo	-0.164561	0.0200312	1	0	0	0	2	Body	NM_002224
cg23160016	no	GABRA2;GABRA2;GABRA2	4	46086686	hyper	0.0193432	0.0371846	1	hyper	1.05292	0	1	0	0	0	2	TSS200;TSS200	NM_001145099;NM_017585
cg09339194	no	GATA5	20	60484980	hyper	0.0193388	0.00757283	1	hyper	0.387997	0.000158121	1	0	0	0	2	Body;Body;Body	NM_001161331;NM_001161330;NM_018984
cg23267759	no	GATA6	18	18005333	hyper	0.0134123	0.0249453	1	hyper	0.546061	4.63e-10	1	0	0	0	2	1stExon;5'UTR	NM_001030005;NM_001030005
cg15277906	no	GDF6	8	97239540	hyper	0.0101036	0.0439566	1	hyper	0.44971	4.24e-09	1	0	0	0	2	TSS1500	NM_014424
cg06737494	no	GHSR;GHSR	3	173650338	hyper	0.0140899	0.00778236	1	hyper	0.765583	0	1	0	0	0	2	TSS1500	NR_030386
cg18415687	no	GJD2	15	32834703	hyper	0.0115495	0.0490257	1	hyper	0.372897	0.00153972	1	0	0	0	2	Body	NM_001873
cg08316825	no	GLRA1;GLRA1	5	151284740	hyper	0.00912051	0.0302818	2	hyper	0.485378	0	1	0	0	0	2	TSS1500	NM_033256
cg00059225	yes	GLRA1;GLRA1;GLRA1;GLRA1	5	151284550	hyper	0.0130491	5.13e-06	2	hyper	0.723988	0	1	0	0	0	2	TSS1500;TSS1500	NM_013324;NM_145071
cg14930065	no	GPR124	8	37791765	hyper	0.0165444	0.0315104	2	hyper	0.0741624	0.392008	0	0	0	0	1	Body;Body	NM_022114;NM_199454
cg13366352	no	GREB1L	18	17075969	hyper	0.0109151	0.0430769	1	hyper	0.177061	0.147306	0	0	0	0	1	1stExon;5'UTR	NM_006691;NM_006691
cg00699993	no	GRIA2;GRIA2;GRIA2	4	158361020	hyper	0.0152837	0.0461052	1	hyper	0.879227	0	1	0	0	0	2	TSS200	NM_021179
cg24301620	no	GRIK2;GRIK2;GRIK2;GRIK2;GRIK2;GRIK2	6	101953593	hyper	0.00929725	0.0432784	1	hyper	0.429242	1e-12	1	0	0	0	2	Body	NM_017617
cg15509687	no	GRP;GRP;GRP	18	55038631	hyper	0.0203762	0.0101724	1	hyper	0.411915	1.07e-05	1	0	0	0	2	TSS1500	NM_001126328
cg05344430	no	GSX1	13	27264600	hyper	0.016805	0.0149068	2	hyper	0.74594	4e-12	1	0	0	0	2	TSS200	NM_002841
cg26609631	no	GSX1;GSX1	13	27264814	hyper	0.0264399	0.0249965	2	hyper	0.850772	0	1	0	0	0	2	TSS200	NM_002841
cg02401454	no	HBQ1;HBQ1	16	170343	hyper	0.0191673	0.0110385	1	hyper	0.876794	8.3e-11	1	0	0	0	2	Body;Body	NM_022356;NM_001146289
cg01771737	no	HDAC4	2	239864084	hyper	0.0144864	0.0278612	2	hyper	0.124548	0.195142	0	0	0	0	1	Body	NM_022897
cg19246654	no	HIPK2;HIPK2	7	138971000	hyper	0.014348	0.0305129	1	hyper	0.73613	1e-12	1	0	0	0	2	Body	NM_152745
cg17384145	no	HIST1H2AM;HIST1H2BO	6	27968872	hyper	0.0155687	0.0166198	1	hyper	0.0555142	0.44792	0	0	0	0	1	Body	NM_170587
cg24514412	no	HMCN1	1	183969975	hyper	0.0131523	0.0265978	1	hyper	0.275091	0.0207849	1	0	0	0	2	TSS200;5'UTR;5'UTR	NM_004105;NM_001039349;NM_001039348
cg14822490	no	HMX2	10	124899879	hyper	0.0109156	0.0314975	1	hyper	0.646498	0	1	0	0	0	2	1stExon;5'UTR	NM_012285;NM_012285
cg14914238	no	HOMER2;HOMER2;HOMER2;HOMER2	15	81411325	hyper	0.012032	0.0226624	1	hyper	0.0129126	0.874248	0	0	0	0	1	TSS1500	NM_006253
cg15916646	no	HOXA11AS;HOXA11	7	27191652	hyper	0.0116069	0.00757283	1	hyper	0.644219	0	1	0	0	0	2	Body	NM_030948
cg23432345	no	HOXA7	7	27162678	hyper	0.0241186	0.029797	1	hyper	0.785777	2.23e-06	1	0	0	0	2	Body	NM_005257
cg14991487	no	HOXD9	2	176695650	hyper	0.0161391	0.0278612	2	hyper	0.665875	8e-12	1	0	0	0	2	TSS1500	NM_012419
cg04739647	no	HOXD9;HOXD9	2	176695708	hyper	0.0156028	0.0412	2	hyper	0.707004	0	1	0	0	0	2	TSS1500	NM_012419
cg22851420	no	HPCAL4	1	39922237	hyper	0.014793	0.0302818	1	hyper	0.737203	0	1	0	0	0	2	Body	NM_144571
cg13048591	no	HSPB7	1	16218707	hyper	0.00927051	0.0302818	1	hypo	-0.0922926	0.202807	0	0	0	0	1	Body	NM_003575
cg27579609	no	HTR6	1	19875649	hyper	0.0141542	0.0276338	1	hyper	0.67762	0	1	0	0	0	2	Body	NR_024488
cg05213896	no	IL4I1;IL4I1	19	55085465	hyper	0.0197396	0.0324457	1	hyper	0.626107	0	1	0	0	1	3	TSS1500;TSS1500	NM_020815;NM_032961
cg05877565	no	INHBA;LOC285954;LOC285954	7	41699472	hyper	0.00880289	0.0446655	1	hypo	-0.0137597	0.885492	0	0	0	0	1	Body	NM_020700
cg16740785	no	INHBE	12	56134194	hyper	0.0209884	0.0113482	1	hypo	-0.06253	0.628563	0	0	0	0	1	1stExon	NM_198586
cg02676262	no	INPP5A	10	134377596	hyper	0.0105824	0.0349007	1	hyper	0.115274	0.0358997	1	0	0	0	2	TSS1500;TSS1500	NM_001130524;NM_032493
cg27208925	no	IRF8	16	84494607	hyper	0.0124509	0.0149068	1	hyper	0.776549	0	1	0	0	0	2	TSS1500	NM_031935
cg16803737	no	ITPR3	6	33700636	hyper	0.00885049	0.0383076	1	hypo	-0.0774195	0.205643	0	0	0	0	1	TSS1500	NM_025195
cg00069242	no	JUB	14	22520367	hyper	0.0120357	0.0419094	1	hyper	0.662862	5.6e-11	1	0	0	0	2	5'UTR	NM_152380
cg08845123	no	KANK4	1	62556920	hyper	0.014352	0.0498197	1	hyper	0.534331	1.71e-10	1	0	0	0	2	Body	NM_005460
cg06713632	no	KCNA7;KCNA7	19	54267868	hyper	0.0139037	0.0436691	1	hyper	0.585527	0	1	0	0	0	2	TSS1500	NM_002316
cg17812788	no	KCNH4;KCNH4	17	37586535	hyper	0.0115978	0.0436233	1	hyper	0.213312	0.176651	0	0	0	0	1	TSS1500	NM_004818
cg27320127	no	KCNK12	2	47651900	hyper	0.011722	0.0320421	1	hyper	0.663869	0	1	0	0	0	2	5'UTR;5'UTR;1stExon;1stExon;Body	NM_001142857;NM_024593;NM_001142857;NM_024593;NR_024605
cg14673256	no	KCNK4	11	63815633	hyper	0.0183272	0.0133097	1	hyper	0.634991	0.000415497	1	0	0	0	2	Body;Body	NM_001083962;NM_003199
cg01894048	no	KCNN2	5	113725794	hyper	0.0168702	0.0255674	1	hyper	0.537783	5.52e-06	1	0	0	0	2	Body	NM_003269
cg27491887	no	KCNQ1;KCNQ1	11	2511159	hyper	0.0111656	0.0490785	1	hyper	0.856015	0	1	0	0	0	2	TSS1500	NM_052953
cg09184429	no	KCNQ2;KCNQ2;KCNQ2;KCNQ2;KCNQ2	20	61573844	hyper	0.0127142	0.033401	1	hyper	0.142909	0.210243	0	0	0	0	1	1stExon	NM_003062
cg07098391	no	KDR	4	55686175	hyper	0.00997629	0.0460266	1	hyper	0.595547	0	1	0	0	0	2	1stExon;1stExon	NM_199138;NM_152704
cg00741624	no	KIAA1409	14	92967142	hyper	0.0100858	0.0296268	1	hyper	0.643173	0	1	0	0	1	3	Body	NM_001014809
cg16040953	no	KIAA1908;KIAA1908;PSMG3;KIAA1908;PSMG3	7	1576343	hyper	0.0108708	0.0198485	1	hypo	-0.0556476	0.253125	0	0	0	0	1	TSS200	NM_133259
cg09793172	no	KIF17;KIF17	1	20916688	hyper	0.0147488	0.00473671	1	hyper	0.321511	1.32e-08	1	0	0	0	2	TSS1500	NM_024674
cg09499629	yes	KLF14	7	130069676	hyper	0.0182139	0.00154033	3	hyper	0.580895	1.13e-05	1	0	0	0	2	TSS1500;Body	NR_029607;NR_027148
cg08097417	yes	KLF14	7	130069673	hyper	0.0202869	1.87e-05	3	hyper	0.651496	0	1	1	0	1	4	TSS1500;Body	NR_029607;NR_027148
cg07955995	yes	KLF14	7	130069699	hyper	0.0175645	0.00845364	3	hyper	0.693616	6.97e-09	1	1	0	1	4	TSS1500	NM_003412
cg08160331	no	KLHL35	11	74818513	hyper	0.00926163	0.0366572	1	hyper	0.63276	0	1	0	0	1	3	3'UTR;Body;3'UTR;Body;3'UTR	NM_032153;NR_033119;NM_001168379;NR_033118;NM_001168378
cg12683641	no	KLK14	19	56278914	hyper	0.0161778	0.0436233	1	hypo	-0.075872	0.573712	0	0	0	0	1	5'UTR	NM_181712
cg03053579	no	LBX1	10	102977473	hyper	0.0155985	0.0194533	1	hyper	0.500677	1.03e-06	1	0	0	0	2	1stExon	NM_002253
cg00625963	no	LCK;LCK	1	32512621	hyper	0.014071	0.0129064	1	hyper	0.990022	0	1	0	0	0	2	Body	NM_006562
cg11856487	no	LEPRE1;LEPRE1	1	42992383	hyper	0.00808914	0.0489211	1	hypo	-0.0192146	0.766711	0	0	0	0	1	Body	NM_019885
cg22902289	no	LFNG;LFNG	7	2523992	hyper	0.00885379	0.0404523	1	hypo	-0.0739026	0.182075	0	0	0	0	1	TSS200	NM_178456
cg22694818	no	LHX8	1	75368558	hyper	0.0101283	0.030757	1	hyper	0.502545	0	1	0	0	0	2	1stExon;5'UTR	NM_023940;NM_023940
cg24913349	no	LIFR;LIFR	5	38593391	hyper	0.0131473	0.0208578	1	hyper	0.535027	1.2e-05	1	0	0	0	2	TSS1500	NM_005013
cg19924431	no	LIN28	1	26608433	hyper	0.00779791	0.0284506	1	hyper	0.190967	0.0578352	0	0	0	0	1	TSS1500	NM_175607
cg04731544	no	LMTK3	19	53696646	hyper	0.0155959	0.0495631	1	hyper	0.621319	0	1	0	0	0	2	5'UTR	NM_022046
cg13653144	no	LMX1B	9	128415633	hyper	0.0114308	0.0102986	1	hyper	0.388893	2.74e-09	1	0	0	0	2	1stExon	NM_001039548
cg11807829	no	LNX1	4	54152866	hyper	0.0124636	0.0404275	1	hyper	0.231182	0.0313797	1	0	0	0	2	5'UTR;5'UTR;1stExon;1stExon;5'UTR;5'UTR	NM_152698;NM_001105194;NM_001105195;NM_001105194;NM_001105193;NM_001105195
cg13735863	no	LOC100127888;SLCO4A1	20	60768541	hyper	0.00812206	0.0272486	1	hypo	-0.222141	2.16e-05	1	0	0	0	2	TSS1500	NM_016006
cg23805357	no	LOC100128811;GPR158	10	25504145	hyper	0.0136636	0.0182995	2	hyper	0.561244	0	1	0	0	0	2	Body;Body;TSS1500	NM_015356;NM_182706;NR_030633
cg07206208	no	LOC100128811;GPR158	10	25504171	hyper	0.0115067	0.033671	2	hyper	0.278575	2.44e-05	1	0	0	0	2	5'UTR	NM_014521
cg07396047	no	LOC100129637	16	86292578	hyper	0.0141473	0.0366572	1	hyper	0.69352	3.2e-11	1	0	0	0	2	1stExon;1stExon;5'UTR;5'UTR	NM_001164716;NM_005609;NM_001164716;NM_005609
cg08539179	no	LOC100130093;LOC100130093	1	225982571	hyper	0.0124816	0.0168773	3	hyper	0.231524	0.0149494	1	0	0	0	2	TSS1500	NM_152554
cg06192497	no	LOC100132215	2	63129720	hyper	0.0106803	0.0198951	1	hyper	0.680094	1e-12	1	0	0	0	2	Body	NM_016343
cg24041541	no	LOC100192378	8	77748950	hyper	0.0113394	0.0404523	3	hyper	0.568174	0	1	0	0	0	2	Body;Body	NM_001098517;NM_014333
cg12026729	no	LOC100192426;PTPRM;PTPRM	18	8357568	hyper	0.0124256	0.0376101	3	hyper	0.400888	2.82e-05	1	0	0	0	2	TSS1500;TSS1500	NR_024552;NM_015916
cg02996413	no	LOC100192426;PTPRM;PTPRM	18	8357375	hyper	0.0102324	0.033401	3	hyper	0.113231	0.182689	0	0	0	0	1	Body;Body	NM_001098517;NM_014333
cg20738500	no	LOC254559	15	87722160	hyper	0.0124014	0.0373337	3	hyper	0.466765	7.68e-10	1	0	0	0	2	TSS1500;TSS1500	NR_024552;NM_015916
cg27407147	no	LOC254559	15	87721828	hyper	0.0163655	0.0281652	3	hyper	0.570451	0	1	0	0	0	2	Body	NM_015557
cg00481644	no	LOC254559	15	87722162	hyper	0.0100399	0.0162072	3	hyper	0.300797	7.07e-09	1	0	0	0	2	Body	NM_015557
cg09473315	no	LOC283999	17	73739828	hyper	0.0168036	0.0452356	1	hyper	0.72537	2e-12	1	0	0	0	2	3'UTR	NM_004575
cg22158769	yes	LOC375196;LOC100271715	2	39041043	hyper	0.0202457	0.00242751	2	hyper	1.1172	0	1	0	0	1	3	TSS1500	NM_017770
cg11176990	yes	LOC375196;LOC100271715	2	39041037	hyper	0.0144607	0.00154033	2	hyper	0.866291	0	1	0	0	1	3	TSS1500	NM_017770
cg00023185	no	LOC401463	8	65652493	hyper	0.0140907	0.0150677	1	hyper	0.372642	1.33e-05	1	0	0	0	2	Body	NM_001080434
cg17276794	no	LPCAT1	5	1527048	hyper	0.0140368	0.0305129	1	hyper	0.0410713	0.680136	0	0	0	0	1	3'UTR;1stExon	NM_032037;NM_032037
cg26172051	no	LPP	3	189396941	hyper	0.0114684	0.0425278	1	hyper	0.00314484	0.97759	0	0	0	0	1	5'UTR;1stExon	NM_000388;NM_000388
cg09531892	no	LRP12;LRP12	8	105671011	hyper	0.0107004	0.0494532	1	hyper	0.509974	1.62e-06	1	0	0	0	2	Body	NM_014801
cg04954680	no	LRRC3B	3	26638597	hyper	0.0182609	0.0292971	1	hyper	0.536924	5.25e-06	1	0	0	0	2	TSS1500	NM_002924
cg18633600	no	LRTM2;LRTM2;CACNA2D4;LRTM2	12	1810713	hyper	0.0123892	0.0104868	1	hyper	0.633262	0	1	0	0	0	2	Body	NM_004722
cg03257179	no	LTK;LTK;LTK;LTK;LTK;LTK	15	39593238	hyper	0.0148642	0.0247338	1	hyper	0.687364	0	1	0	0	0	2	TSS1500	NM_012326
cg17712928	no	MAD1L1;MAD1L1;MAD1L1	7	2091500	hyper	0.0144865	0.0459643	3	hyper	0.746898	0	1	0	0	0	2	5'UTR	NM_004273
cg26662512	no	MAD1L1;MAD1L1;MAD1L1	7	2079703	hyper	0.0108909	0.0305129	3	hyper	0.436368	0	1	0	0	0	2	TSS200	NM_001306
cg14215728	no	MAD1L1;MAD1L1;MAD1L1	7	2043304	hyper	0.0109289	0.034209	3	hyper	0.0770201	0.202369	0	0	0	0	1	5'UTR	NM_004273
cg24021956	no	MAGI2	7	78921445	hyper	0.017868	0.0437716	1	hyper	0.817601	9.1e-11	1	0	0	0	2	TSS200	NM_016559
cg00664416	no	MANEAL;MANEAL;MANEAL;MANEAL	1	38033779	hyper	0.00989104	0.0117968	1	hyper	0.340518	1.03e-08	1	0	0	0	2	TSS1500;1stExon;5'UTR	NM_001114175;NM_000807;NM_000807
cg08940001	no	MAPRE3	2	27046715	hyper	0.0145176	0.0298841	1	hyper	0.00402013	0.965395	0	0	0	0	1	TSS1500	NM_021926
cg22027897	yes	MARCH10	17	58239588	hyper	0.0109333	0.0235942	1	hyper	0.369704	0.000838602	1	0	0	0	2	Body	NR_024469
cg03705912	no	MARCH11	5	16232210	hyper	0.0156037	0.0141323	1	hyper	0.682963	0	1	0	0	0	2	TSS200;TSS200	NM_002590;NM_032949
cg27397465	no	MARCKS	6	114285198	hyper	0.0132097	0.0296268	1	hyper	0.603832	7.46e-08	1	0	0	0	2	1stExon;5'UTR	NM_031886;NM_031886
cg15690853	no	MBNL2;MBNL2	13	96726271	hyper	0.0196575	0.0281057	1	hypo	-0.0426638	0.775742	0	0	0	0	1	5'UTR;1stExon	NM_030632;NM_030632
cg06879518	no	MEOX2;MEOX2	7	15692589	hyper	0.0151362	0.0280262	1	hyper	0.393663	0.000543993	1	0	0	0	2	TSS1500	NM_003385
cg20216950	no	MFSD1;MFSD1;MFSD1;MFSD1	3	160002425	hyper	0.010842	0.0285261	1	hypo	-0.0417994	0.558596	0	0	0	0	1	TSS1500	NM_152493
cg25826226	yes	MGA;MGA	15	39740353	hyper	0.0122204	0.0149068	1	hyper	0.16647	0.105829	0	0	0	0	1	TSS1500;Body;Body	NR_024419;NM_002845;NM_001105244
cg18772588	no	MIR124-3	20	61280377	hyper	0.0111639	0.0457341	1	hyper	0.129288	0.215656	0	0	0	0	1	TSS1500;TSS1500;TSS1500	NM_001005159;NM_016329;NM_001005158
cg12677723	no	MIR1470;WIZ	19	15420494	hyper	0.0074987	0.0107636	1	hypo	-0.0714535	0.0915536	0	0	0	0	1	1stExon;3'UTR	NM_005986;NM_005986
cg14345012	no	MIR663	20	26137240	hyper	0.0104392	0.0446946	1	hyper	0.247088	6.25e-07	1	0	0	0	2	Body	NM_004416
cg26005082	no	MIR7-3;C19orf30	19	4720660	hyper	0.0117853	0.0303377	4	hyper	0.491073	3.1e-09	1	0	0	0	2	Body;TSS200	NM_001042425;NM_003220
cg21927946	no	MIR7-3;C19orf30	19	4720688	hyper	0.00913228	0.029026	4	hyper	0.751579	0	1	0	0	0	2	Body;TSS200	NM_001042425;NM_003220
cg02479575	no	MIR7-3;C19orf30	19	4720653	hyper	0.0107936	0.0298841	4	hyper	0.496779	1.02e-09	1	0	0	0	2	Body;Body;Body	NM_001042425;NM_001032280;NM_003220
cg15789607	no	MIR7-3;C19orf30	19	4720690	hyper	0.0105867	0.0334307	4	hyper	0.580532	0	1	0	0	0	2	Body;Body	NM_001160372;NM_031466
cg15092343	no	MSX1	4	4910962	hyper	0.0173818	0.00191414	1	hyper	0.597244	1.4e-11	1	0	0	0	2	TSS200;TSS1500;TSS200	NM_000826;NM_001083620;NM_001083619
cg04994964	no	MT1M;MT1M	16	55224141	hyper	0.0122574	0.0241153	1	hyper	0.375246	0.00111131	1	0	0	0	2	5'UTR;TSS1500;5'UTR;5'UTR;1stExon	NM_173848;NM_001100391;NM_001100392;NM_001100393;NM_173848
cg25176746	no	MYF6	12	79626880	hyper	0.0159352	0.0287859	1	hyper	0.650628	8e-12	1	0	0	0	2	Body	NM_025059
cg01235659	no	MYO10	5	16791047	hyper	0.0111022	0.0270942	1	hyper	0.0825102	0.121586	0	0	0	0	1	Body;Body	NM_152899;NM_172374
cg08676455	no	MYO1C;MYO1C;MYO1C	17	1321698	hyper	0.0109638	0.0208578	1	hyper	0.0159825	0.789846	0	0	0	0	1	TSS200	NM_005806
cg13392587	no	NAGLU	17	37943087	hyper	0.0102308	0.0446946	1	hypo	-9.24e-05	0.999115	0	0	0	0	1	TSS1500	NM_018967
cg18898125	no	NEFM	8	24826286	hyper	0.0119548	0.00249314	3	hyper	0.698775	0	1	0	0	1	3	TSS1500	NM_001306
cg07502389	yes	NEFM;NEFM	8	24827164	hyper	0.0142224	0.0195677	3	hyper	0.638759	0	1	0	0	1	3	TSS1500	NM_003412
cg18267374	yes	NEFM;NEFM;NEFM	8	24827178	hyper	0.012406	0.0249965	3	hyper	0.670165	0	1	0	0	0	2	TSS200	NM_003412
cg07325820	no	NEIL1	15	73430144	hyper	0.00786396	0.0342302	1	hyper	0.3916	3.1e-11	1	0	0	0	2	TSS200	NM_002356
cg21922574	no	NETO1	18	68686905	hyper	0.0182563	0.0385275	1	hyper	0.682019	5.21e-08	1	0	0	0	2	3'UTR	NM_001113475
cg22354782	no	NGF	1	115682655	hyper	0.0143179	0.0372532	1	hyper	0.476674	0	1	0	0	0	2	5'UTR	NM_001040118
cg22736354	yes	NHLRC1	6	18230698	hyper	0.0125941	0.0255674	1	hyper	0.642509	0	1	1	0	0	3	TSS1500	NM_138693
cg11667020	no	NKX2-4;NKX2-4	20	21326045	hyper	0.0182271	0.0235942	1	hyper	0.881488	0	1	0	0	0	2	Body;Body	NM_001114107;NM_014476
cg26365690	no	NMBR	6	142451754	hyper	0.0126481	0.0424528	1	hyper	0.404107	3.63e-06	1	0	0	0	2	TSS200;TSS200	NM_024630;NM_153746
cg20914464	no	NOL4	18	30057672	hyper	0.0134971	0.0428448	2	hyper	0.672107	0	1	0	0	0	2	TSS1500	NM_001044
cg22095604	no	NOL4;NOL4	18	30057239	hyper	0.0121496	0.0374189	2	hyper	0.672279	0	1	0	0	0	2	5'UTR;1stExon	NM_001044;NM_001044
cg14334350	no	NOTCH1	9	138519989	hyper	0.0160531	0.0334307	1	hypo	-0.220607	0.117236	0	0	0	0	1	TSS200;TSS200;TSS200;TSS200	NM_013998;NM_013997;NM_013996;NM_003182
cg08315202	no	NPTX2	7	98083942	hyper	0.0178925	0.0320473	1	hyper	0.786971	2.1e-11	1	0	0	0	2	Body;Body	NM_001113239;NM_022740
cg03673965	no	NR2E1	6	108604427	hyper	0.0113599	0.0411622	1	hyper	0.378547	0.000331583	1	0	0	0	2	Body;Body	NM_001164595;NM_013377
cg11358945	no	NR4A2	2	156894137	hyper	0.00968866	0.0469762	1	hyper	0.493077	0	1	0	0	0	2	TSS1500;TSS1500	NM_020779;NM_001006657
cg20664238	no	NTRK3;NTRK3;NTRK3	15	86599881	hyper	0.0131521	0.0488524	2	hyper	0.273081	0.0221775	1	0	0	0	2	1stExon;5'UTR	NM_001045;NM_001045
cg17317180	no	NUCB2	11	17254624	hyper	0.00992195	0.024603	1	hyper	0.134126	0.00517762	1	0	0	0	2	1stExon;1stExon;5'UTR;1stExon;5'UTR;5'UTR	NM_175768;NM_021956;NM_175768;NM_001166247;NM_021956;NM_001166247
cg06335867	no	NXPH1	7	8448850	hyper	0.012553	0.0149068	1	hyper	0.616809	0	1	0	0	0	2	Body;Body	NM_006094;NM_182643
cg15278646	no	OCA2	15	26015575	hyper	0.00997446	0.0484145	1	hypo	-0.0273196	0.878707	0	0	0	0	1	1stExon	NM_052840
cg27254482	no	OLIG2	21	33319955	hyper	0.0164452	0.0305662	1	hyper	0.516869	1.09e-08	1	0	0	0	2	Body;TSS1500;TSS1500	NM_002192;NR_027119;NR_027118
cg06067372	no	ONECUT2	18	53257335	hyper	0.0134141	0.0377863	1	hyper	0.628526	9.99e-09	1	0	0	0	2	TSS200	NM_033512
cg02677946	no	OPCML	11	132369567	hyper	0.0104715	0.0468403	2	hyper	0.492096	1.1e-11	1	0	0	0	2	TSS200	NM_006284
cg01752322	no	ORAOV1	11	69190298	hyper	0.0147167	0.0242389	1	hyper	0.0403056	0.632829	0	0	0	0	1	TSS200	NM_144694
cg25412546	no	OTP	5	76961206	hyper	0.0115587	0.0298841	2	hyper	0.499217	1.67e-07	1	0	0	0	2	1stExon;1stExon	NM_198392;NM_003206
cg05578840	no	OTP	5	76970083	hyper	0.0107073	0.0325188	2	hyper	0.35486	9.9e-06	1	0	0	0	2	1stExon;1stExon	NM_198392;NM_003206
cg04875128	no	OTUD7A	15	29563187	hyper	0.0307491	0.0145516	1	hyper	1.51599	0	1	1	0	1	4	Body	NM_004209
cg19054524	no	PAX1	20	21634273	hyper	0.0162916	0.0276338	1	hyper	0.523293	5.66e-07	1	0	0	0	2	3'UTR;3'UTR	NM_207171;NM_015100
cg13570972	no	PAX6	11	31796208	hyper	0.0112945	0.0299215	3	hyper	0.499479	0	1	0	0	0	2	Body	NM_000088
cg07434271	no	PAX6	11	31797274	hyper	0.0138757	0.0346464	3	hyper	0.435243	3.35e-08	1	0	0	0	2	Body	NM_000088
cg11827910	no	PAX6;PAX6;PAX6	11	31782332	hyper	0.0111672	0.0248152	3	hyper	0.280494	0.00656225	1	0	0	0	2	Body;Body	NM_048368;NM_004715
cg07665387	no	PCDH10;PCDH10	4	134288838	hyper	0.013312	0.0428093	1	hyper	0.723434	0	1	0	0	0	2	TSS1500;TSS1500;TSS1500	NM_005901;NM_001135937;NM_001003652
cg03315215	no	PCDH8;PCDH8	13	52320848	hyper	0.0117493	0.0384754	1	hyper	0.462097	1.29e-05	1	0	0	0	2	Body	NM_172238
cg02161292	no	PCDHGA4;PCDHGA12;PCDHGA11;PCDHGA11;PCDHGA9;PCDHGA1;PCDHGB1;PCDHGB	5	140801871	hyper	0.0227611	0.0299215	1	hyper	0.663604	4.44e-08	1	0	0	0	2	Body;Body;Body;Body;Body;Body;Body;Body;Body;Body	NM_139348;NM_139347;NM_139346;NM_139351;NM_139345;NM_004305;NM_139350;NM_139344;NM_139343;N
cg01883208	no	PCNXL2	1	231383432	hyper	0.0132476	0.020411	1	hyper	0.201088	0.0116063	1	0	0	0	2	TSS1500	NM_033113
cg19754554	no	PDE4B;PDE4B	1	66031275	hyper	0.0125516	0.0374189	3	hyper	0.585779	0	1	0	0	0	2	TSS1500	NM_014618
cg26963271	no	PDE4B;PDE4B	1	66031669	hyper	0.0171778	0.0241153	3	hyper	0.625742	2.54e-07	1	0	0	0	2	5'UTR;1stExon	NM_014618;NM_014618
cg04945735	no	PDLIM3;PDLIM3	4	186693003	hyper	0.0103395	0.0231413	1	hyper	0.409979	2e-12	1	0	0	0	2	1stExon;5'UTR	NM_005331;NM_005331
cg14473924	no	PDZRN3	3	73756860	hyper	0.0113599	0.0440507	1	hyper	0.755712	0	1	0	0	0	2	Body	NM_006869
cg15235614	no	PDZRN4;PDZRN4	12	40253543	hyper	0.0131092	0.0421282	1	hypo	-0.0883898	0.245909	0	0	0	0	1	Body	NM_006186
cg16219603	no	PENK	8	57523140	hyper	0.0127852	0.00699955	2	hyper	0.623142	0	1	0	1	0	3	Body	NM_003221
cg16419235	no	PENK	8	57523167	hyper	0.0121356	0.00899356	2	hyper	0.615885	0	1	1	1	1	5	3'UTR	NM_003221
cg13473356	no	PEX5L	3	181237307	hyper	0.00986655	0.0471654	1	hyper	0.599551	9.2e-11	1	0	0	1	3	Body;Body;Body	NM_001012512;NM_002091;NM_001012513
cg13246235	no	PHACTR1	6	12857964	hyper	0.0136053	0.0236118	1	hyper	0.974514	0	1	0	0	0	2	Body;Body;5'UTR;1stExon	NM_001113482;NM_001031740;NM_152496;NM_152496
cg20438306	no	PHOX2B	4	41441849	hyper	0.0138731	0.0373337	1	hyper	0.41806	1.53e-06	1	0	0	0	2	Body	NR_003367
cg04897644	no	PKLR;PKLR	1	153530996	hyper	0.0252085	0.0430184	1	hyper	0.293725	0.0588002	0	0	0	0	1	Body	NM_015541
cg19301450	no	PLBD2;PLBD2	12	112311549	hyper	0.0117991	0.0211515	1	hyper	0.133792	0.032536	1	0	0	0	2	Body	NM_001001557
cg02993352	no	PNMA2	8	26426634	hyper	0.0144092	0.0385066	1	hyper	0.203351	0.0168313	1	0	0	0	2	Body	NM_145003
cg12943155	no	PODXL2	3	128830668	hyper	0.0137416	0.0110234	1	hyper	0.792802	0	1	0	0	1	3	Body	NM_000871
cg14520360	no	POGZ;POGZ	1	149642617	hyper	0.0169718	0.0358787	1	hyper	0.134369	0.150158	0	0	0	0	1	Body	NM_181643
cg21200539	no	POU4F2	4	147781523	hyper	0.0171854	0.0461052	1	hyper	0.525481	4.73e-05	1	0	0	0	2	Body	NM_014347
cg16477091	yes	PPM1E	17	54187999	hyper	0.0121096	0.0211515	1	hyper	0.558097	3e-12	1	0	0	1	3	TSS200;TSS200;5'UTR;TSS200	NM_001039492;NM_001450;NM_201557;NM_201555
cg09515953	no	PPP1R14A	19	43439195	hyper	0.0128686	0.0328464	2	hyper	0.63012	0	1	0	0	0	2	TSS1500	NM_173084
cg02571816	no	PPP1R14A	19	43439218	hyper	0.0150904	0.0198951	2	hyper	0.777165	0	1	0	0	0	2	TSS1500	NM_173084
cg15700165	no	PRDM12	9	132530999	hyper	0.011061	0.029026	1	hyper	0.252609	0.00657797	1	0	0	0	2	5'UTR;5'UTR	NM_001080541;NM_001164273
cg19223299	no	PRDM13	6	100163881	hyper	0.0139427	0.0461063	2	hyper	0.800233	0	1	0	0	0	2	Body	NM_001010854
cg13000912	no	PRDM13	6	100162781	hyper	0.0142906	0.0371846	2	hyper	0.725481	7.4e-11	1	0	0	0	2	Body	NM_001010854
cg05569742	no	PRDM6	5	122457313	hyper	0.013018	0.00916884	1	hyper	0.382483	0.000109181	1	0	0	0	2	Body	NM_199131
cg23364656	no	PRF1;PRF1	10	72032721	hyper	0.00826754	0.0242769	1	hypo	-0.0464584	0.522656	0	0	0	0	1	TSS1500	NM_025219
cg04826215	no	PRKAB1	12	118589912	hyper	0.00896887	0.0415317	1	hypo	-0.0212048	0.700221	0	0	0	0	1	TSS1500	NM_002506
cg23739862	no	PRMT8;PRMT8	12	3470927	hyper	0.0120586	0.0270942	1	hyper	0.72051	1e-12	1	0	0	0	2	5'UTR;1stExon	NM_020063;NM_020063
cg08376141	no	PRRT1	6	32224569	hyper	0.0173531	0.00923776	3	hyper	0.742719	0	1	0	0	0	2	TSS1500;TSS1500	NM_178120;NM_001038493
cg27067781	no	PRRT1	6	32224831	hyper	0.0238816	0.0319452	3	hyper	0.798344	0	1	0	0	0	2	Body	NM_017539
cg13782301	no	PRRT1	6	32224853	hyper	0.0196177	0.033401	3	hyper	0.43971	5e-11	1	0	0	0	2	1stExon;5'UTR	NM_017539;NM_020422
cg12534424	yes	PRRT4	7	127779552	hyper	0.0126241	0.00699955	1	hyper	0.40945	0	1	0	0	1	3	TSS1500	NR_015446
cg00390775	no	PRUNE2	9	78711102	hyper	0.0144344	0.034048	1	hyper	0.700667	0	1	0	0	0	2	1stExon;5'UTR	NM_000262;NM_000262
cg09472360	no	PTPRG	3	61522170	hyper	0.0192836	0.0428285	2	hyper	0.665003	2.16e-05	1	0	0	0	2	TSS1500	NM_032873
cg08855568	no	PTPRG	3	61522144	hyper	0.0193862	0.0168082	2	hyper	0.666802	0.00017325	1	0	0	0	2	Body	NM_032873
cg26169156	no	PVT1	8	128909061	hyper	0.00697765	0.0427362	1	hypo	-0.0493746	0.356104	0	0	0	0	1	Body;Body	NM_000218;NM_181798
cg11887214	no	PYGM;PYGM;PYGM;PYGM	11	64283993	hyper	0.0128694	0.0149068	1	hypo	-0.0371577	0.623063	0	0	0	0	1	5'UTR;5'UTR	NM_032181;NM_001135032
cg11480800	no	PYGO1	15	53668367	hyper	0.0140739	0.0102148	1	hyper	0.643574	1.16e-10	1	0	0	0	2	TSS1500	NM_080473
cg10681125	no	RAB3A	19	18177102	hyper	0.0114077	0.0465173	1	hypo	-0.0607017	0.457448	0	0	0	0	1	5'UTR;Body;TSS200;TSS1500;5'UTR	NM_001039690;NR_033227;NM_032830;NM_001040146;NM_001040144
cg07896984	no	RAB40C	16	616139	hyper	0.00990365	0.0437239	1	hypo	-0.0505567	0.373324	0	0	0	0	1	3'UTR;3'UTR	NM_173542;NM_001159727
cg04452785	no	RAB43	3	130291718	hyper	0.00903299	0.0300419	1	hyper	0.00711617	0.914798	0	0	0	0	1	Body	NM_005539
cg21642176	no	RAD51AP2	2	17563221	hyper	0.0119292	0.0222535	3	hyper	0.576294	3.5e-11	1	0	0	0	2	TSS1500	NM_000115
cg26119367	no	RAD51AP2	2	17563101	hyper	0.0140911	0.0101724	3	hyper	0.540419	4.92e-07	1	0	0	0	2	TSS1500	NM_000115
cg03002352	no	RAD51AP2;RAD51AP2	2	17563169	hyper	0.0118214	0.0314975	3	hyper	0.581495	3.2e-10	1	0	0	0	2	Body	NM_022159
cg00034076	no	RALYL;RALYL;RALYL;RALYL;RALYL	8	85258592	hyper	0.0115308	0.013238	1	hyper	0.538933	3e-12	1	0	0	0	2	Body	NM_015041
cg03555227	no	RANBP17	5	170221648	hyper	0.011531	0.0298841	2	hyper	0.561989	0	1	0	0	0	2	Body	NM_153813
cg00579717	no	RANBP17	5	170222216	hyper	0.013821	0.0233552	2	hyper	0.541932	6e-12	1	0	0	0	2	Body	NM_153813
cg14704921	no	RASL11B;RASL11B	4	53423411	hyper	0.0160126	0.0217673	1	hyper	0.755061	2.03e-09	1	0	0	0	2	TSS1500;TSS1500	NM_198407;NM_004122
cg27217742	yes	RGS12;RGS12	4	3335078	hyper	0.0130595	0.00306765	3	hyper	0.197352	0.000125152	1	0	0	0	2	TSS1500	NM_003412
cg17758673	yes	RGS12;RGS12	4	3335140	hyper	0.0183746	0.0300419	3	hyper	0.461669	1e-06	1	0	0	0	2	Body;Body	NM_145071;NM_013324
cg01919885	no	RGS12;RGS12	4	3335128	hyper	0.0147897	0.0384271	3	hyper	0.323916	6.05e-05	1	0	0	0	2	5'UTR;1stExon	NM_022159;NM_022159
cg16924337	no	RGS17	6	153494417	hyper	0.0153848	0.0368917	2	hyper	0.709001	4.99e-09	1	0	0	0	2	TSS1500	NM_001010879
cg17264670	no	RGS17	6	153494425	hyper	0.020091	0.0187404	2	hyper	0.983934	0	1	0	0	0	2	TSS1500	NM_001010879
cg17783401	no	RGS20	8	54953071	hyper	0.0127188	0.0436243	1	hyper	0.695446	0	1	0	0	0	2	Body	NM_016257
cg20219381	no	RGS22	8	101187259	hyper	0.0121884	0.0149068	1	hyper	0.6082	0	1	0	0	0	2	5'UTR;5'UTR	NM_144778;NM_207304
cg03613077	no	RGS7	1	239587527	hyper	0.0123464	0.0334307	1	hyper	0.230466	0.00376796	1	0	0	0	2	TSS1500;TSS1500;Body;5'UTR;Body;Body;TSS1500	NM_148904;NM_148905;NM_148908;NM_148906;NM_024586;NM_148909;NM_148907
cg08129331	no	RPTOR;RPTOR	17	76175073	hyper	0.00996919	0.0390547	2	hyper	0.593113	3e-12	1	0	0	0	2	5'UTR	NM_001033723
cg13526488	no	RPTOR;RPTOR	17	76408402	hyper	0.0168438	0.0448866	2	hyper	0.124239	0.153417	0	0	0	0	1	Body	NM_001033723
cg03422911	no	RYR2	1	235271918	hyper	0.0118567	0.013238	1	hyper	0.563447	6.1e-11	1	0	0	0	2	3'UTR;3'UTR	NM_001166598;NM_052968
cg01282150	no	SACS	13	22891332	hyper	0.0124335	0.0209253	1	hyper	0.027195	0.697363	0	0	0	0	1	Body	NM_018413
cg01908954	no	SCG3;SCG3;SCG3;SCG3	15	49761056	hyper	0.015822	0.0207135	1	hyper	0.904419	0	1	0	0	0	2	5'UTR;1stExon;TSS1500	NM_003969;NM_003969;NR_027334
cg17082719	no	SCRIB;SCRIB;MIR937	8	144968164	hyper	0.0123158	0.0350549	2	hyper	0.104022	0.262543	0	0	0	0	1	Body	NM_000722
cg04366104	no	SERTAD2	2	64725922	hyper	0.0192587	0.00757283	1	hyper	0.818925	1e-11	1	0	0	0	2	5'UTR	NM_033310
cg03607117	yes	SFMBT1;SFMBT1;SFMBT1	3	53055480	hyper	0.0155837	0.00227184	1	hyper	0.591995	1.28e-05	1	1	0	1	4	TSS1500	NM_138693
cg03415638	no	SFMBT2	10	7253849	hyper	0.0134017	0.0159248	1	hyper	0.0625894	0.370993	0	0	0	0	1	3'UTR	NM_003924
cg03690812	no	SH2B3	12	110359866	hyper	0.00748653	0.0339374	1	hyper	0.150285	0.105214	0	0	0	0	1	Body	NM_001136239
cg21431856	no	SH3BP4	2	235570990	hyper	0.0103868	0.0371846	2	hyper	0.121669	0.0409317	1	0	0	0	2	TSS200	NM_014980
cg24033558	no	SHF	15	43267047	hyper	0.0151063	0.0419094	1	hyper	0.53105	0.00099773	1	0	0	0	2	5'UTR	NM_001001933
cg14578879	no	SIM1	6	101010776	hyper	0.016069	0.0315104	2	hyper	0.512804	0.000127755	1	0	0	0	2	Body	NM_001717
cg14717557	no	SIM1	6	101002339	hyper	0.0125336	0.0377863	2	hyper	0.518187	1.04e-07	1	0	0	0	2	Body	NM_024608
cg24354581	no	SIM2;SIM2	21	37001485	hyper	0.012032	0.0270275	3	hyper	0.339061	5.17e-05	1	0	0	0	2	3'UTR	NM_001004341
cg21697851	no	SIM2;SIM2	21	36998739	hyper	0.0137454	0.0473777	3	hyper	0.784011	0	1	0	0	0	2	1stExon;5'UTR	NM_001004341;NM_001004341
cg19770723	no	SKI	1	2164755	hyper	0.00899371	0.0390547	2	hyper	0.198202	2.74e-05	1	0	0	0	2	5'UTR;1stExon	NM_176870;NM_176870
cg04619852	no	SKI	1	2224293	hyper	0.011433	0.0371373	2	hyper	0.0985391	0.101549	0	0	0	0	1	Body	NM_005475
cg07547549	yes	SLC12A5;SLC12A5	20	44091632	hyper	0.0144451	0.000128497	1	hyper	0.898817	0	1	0	0	1	3	TSS1500	NM_138693
cg08397813	no	SLC2A6;SLC2A6	9	135334276	hyper	0.0161821	0.0168773	1	hyper	0.0176092	0.845987	0	0	0	0	1	1stExon;1stExon	NM_198868;NM_015043
cg03837111	no	SLC35C2;SLC35C2;SLC35C2	20	44412255	hyper	0.00798384	0.0200605	1	hypo	-0.0313373	0.593144	0	0	0	0	1	3'UTR	NM_153451
cg09660365	no	SLC6A11	3	10833395	hyper	0.0116761	0.0435768	1	hyper	0.435369	6.4e-11	1	0	0	0	2	5'UTR	NM_007257
cg14510812	no	SLC6A15;SLC6A15;SLC6A15	12	83830928	hyper	0.0111186	0.0373337	1	hyper	0.536954	1.1e-11	1	0	0	0	2	TSS200;TSS200	NM_014944;NM_001009566
cg17306747	no	SLC6A3	5	1499165	hyper	0.0125538	0.0415352	2	hyper	0.627604	0	1	0	0	0	2	1stExon;1stExon	NM_020816;NM_001122819
cg04598517	no	SLC6A3;SLC6A3	5	1498542	hyper	0.0147649	0.0241153	2	hyper	0.690761	2.32e-10	1	0	0	0	2	TSS1500;TSS1500;TSS1500	NM_183393;NM_003716;NM_183394
cg14692377	no	SLC6A4;SLC6A4	17	25586811	hyper	0.0114442	0.0208578	2	hyper	0.517426	0	1	1	0	1	4	Body;Body;3'UTR	NM_024072;NM_001111322;NM_001144872
cg05016953	no	SLC6A4;SLC6A4	17	25586939	hyper	0.0140063	0.0303574	2	hyper	0.395027	0.0053449	1	0	0	0	2	TSS1500	NM_018948
cg16032408	no	SLC6A6;SLC6A6;SLC6A6	3	14441415	hyper	0.0128888	0.016909	1	hyper	0.466318	3e-12	1	0	0	0	2	Body	NM_178496
cg17386093	no	SLIT3	5	168660264	hyper	0.0127729	0.033671	1	hyper	0.551318	5.69e-09	1	0	0	0	2	Body	NR_026567
cg17243289	no	SMAD2;SMAD2;SMAD2	18	43712019	hyper	0.0211644	0.0182688	1	hyper	0.532832	7.25e-07	1	0	0	0	2	TSS1500	NM_020660
cg11207793	no	SNED1	2	241623531	hyper	0.0160931	0.0299215	2	hyper	0.0505952	0.711607	0	0	0	0	1	TSS200;Body	NR_024470;NM_016354
cg08698523	no	SNORD7	17	30924792	hyper	0.0143893	0.0264587	1	hyper	0.149386	0.0187087	1	0	0	0	2	5'UTR;TSS1500	NM_001100411;NM_024581
cg07739205	no	SNTG1	8	50986094	hyper	0.014309	0.0195568	1	hyper	0.573104	2.09e-09	1	0	0	0	2	Body	NM_001145529
cg04047221	no	SOX1;SOX1	13	111771478	hyper	0.0116741	0.0307169	1	hyper	0.635702	0	1	0	0	0	2	3'UTR	NM_153350
cg25382400	no	SOX2OT	3	182928208	hyper	0.0109149	0.0349105	1	hyper	0.757095	0	1	0	0	0	2	Body;TSS1500	NR_026865;NM_030936
cg01522970	no	SPEN	1	16133598	hyper	0.0089697	0.0373337	1	hyper	0.147815	0.00691407	1	0	0	0	2	Body;1stExon	NM_205768;NM_006352
cg02627352	no	SRGAP3;SRGAP3	3	9242381	hyper	0.00980527	0.0436243	1	hyper	0.0373704	0.593734	0	0	0	0	1	TSS1500	NM_001013735
cg01389506	yes	SSH1;SSH1;SSH1	12	107727710	hyper	0.021743	0.00144324	1	hyper	0.595951	1.18e-08	1	0	0	0	2	TSS1500;TSS1500	NR_024486;NR_024485
cg17321954	no	STXBP5L	3	122109571	hyper	0.0119153	0.0149068	1	hyper	0.496294	1.1e-11	1	0	0	0	2	TSS1500	NM_031479
cg15090727	no	SVEP1;SVEP1	9	112381772	hyper	0.0165328	0.0427362	1	hyper	0.620896	6.26e-08	1	0	0	0	2	TSS200	NM_001608
cg14304761	no	SYK;SYK;SYK;SYK;SYK	9	92603970	hyper	0.0124526	0.0271916	1	hyper	0.329436	0.00407584	1	0	0	0	2	5'UTR	NM_152597
cg11220950	no	SYNGR3	16	1982694	hyper	0.00794797	0.0208578	1	hyper	0.563035	0	1	0	0	1	3	Body;Body;Body	NM_012171;NM_001006616;NM_130465
cg01287975	no	TAC1;TAC1;TAC1;TAC1	7	97199177	hyper	0.0151868	0.0299215	1	hyper	0.638183	6.6e-11	1	0	0	0	2	TSS200;TSS200	NM_005041;NM_001083116
cg03637622	no	TBC1D9B;TBC1D9B	5	179267377	hyper	0.0155283	0.034048	1	hyper	0.00719152	0.921373	0	0	0	0	1	Body	NM_013974
cg27262412	no	TBX15	1	119332225	hyper	0.0107295	0.0469762	1	hyper	0.559182	3.7e-11	1	0	0	0	2	Body	NM_014947
cg04467618	no	TCF21;TCF21	6	134252639	hyper	0.0121065	0.0216256	2	hyper	0.737984	0	1	0	0	0	2	TSS1500;5'UTR	NR_031716;NM_021241
cg04692403	no	TCF21;TCF21	6	134252505	hyper	0.0107507	0.0223194	2	hyper	0.493336	0	1	0	0	0	2	TSS1500;TSS200	NM_001117;NM_001099733
cg25079568	no	TCF4;TCF4	18	51140602	hyper	0.0129268	0.029546	1	hyper	0.582009	7.53e-07	1	0	0	0	2	TSS1500;1stExon;5'UTR	NM_000182;NM_000183;NM_000183
cg14909730	no	TFAP2A;TFAP2A	6	10523653	hyper	0.0103711	0.0276338	3	hyper	0.502396	7.57e-10	1	0	0	0	2	Body;Body	NR_021491;NR_015369
cg22836400	no	TFAP2A;TFAP2A	6	10523622	hyper	0.0134439	0.00769168	3	hyper	0.372038	0.00012502	1	0	0	0	2	TSS200;TSS200	NM_000171;NM_001146040
cg03342498	no	TFAP2A;TFAP2A;TFAP2A	6	10519358	hyper	0.0120287	0.0300327	3	hyper	0.726155	0	1	0	0	0	2	1stExon;1stExon;5'UTR;5'UTR	NM_000171;NM_001146040;NM_000171;NM_001146040
cg22282405	no	TFAP2B	6	50918641	hyper	0.0135305	0.0169094	2	hyper	0.504457	9.5e-11	1	0	0	0	2	Body	NM_001080512
cg23930856	no	TFAP2B	6	50919683	hyper	0.0132133	0.00721629	2	hyper	0.522899	1.95e-10	1	0	0	0	2	Body;Body;Body;Body;Body;Body;Body;Body;Body;Body;Body;	NM_018917;NM_003735;NM_032092;NM_018914;NM_018921;NM_018912;NM_018922;NM_018926;NM_018924;N
cg22235018	no	TFAP2D	6	50800109	hyper	0.0140363	0.0195677	1	hyper	0.543843	1.72e-06	1	0	0	0	2	Body	NM_002569
cg18610302	no	TFCP2L1	2	121709267	hyper	0.0092356	0.0324457	1	hypo	-0.0223818	0.745299	0	0	0	0	1	5'UTR;TSS1500;1stExon	NM_013264;NM_031307;NM_013264
cg07805952	no	THRA;THRA	17	35499245	hyper	0.00886331	0.0241153	1	hypo	-0.0198544	0.788505	0	0	0	0	1	TSS1500	NM_015225
cg08675743	no	TMED7-TICAM2;TICAM2;TMED7-TICAM2	5	114966338	hyper	0.00991834	0.029026	1	hyper	0.349496	1.17e-06	1	0	0	0	2	Body;Body	NM_182645;NM_153453
cg10211298	no	TMEM108;TMEM108	3	134240584	hyper	0.0144571	0.0192445	2	hyper	0.500308	2.85e-07	1	0	0	0	2	Body;Body;Body	NM_174917;NR_023316;NM_001127214
cg10173172	no	TMEM65	8	125449993	hyper	0.0134065	0.0320473	1	hyper	0.274216	0.0026366	1	0	0	0	2	Body	NM_015144
cg12737392	no	TRAPPC9;TRAPPC9	8	141015025	hyper	0.0122581	0.0496471	3	hyper	0.834931	0	1	0	0	0	2	5'UTR;1stExon;1stExon;5'UTR	NM_002510;NM_001005340;NM_002510;NM_001005340
cg11152943	no	TRAPPC9;TRAPPC9	8	141318170	hyper	0.0131761	0.00757283	3	hyper	0.100446	0.120374	0	0	0	0	1	TSS1500;TSS1500	NM_001005340;NM_002510
cg24521757	no	TRAPPC9;TRAPPC9	8	141536525	hyper	0.00883092	0.0453625	3	hyper	0.166484	0.0710588	0	0	0	0	1	Body	NM_032777
cg02700454	no	TRIB1	8	126511179	hyper	0.0089838	0.0242769	1	hypo	-0.0739713	0.107871	0	0	0	0	1	5'UTR;1stExon;5'UTR;1stExon	NM_001165257;NM_013243;NM_013243;NM_001165257
cg21572621	no	TRIL	7	28964594	hyper	0.0121985	0.0326619	1	hyper	0.630815	1.53e-10	1	0	0	0	2	Body	NM_001678
cg07553761	yes	TRIM59	3	161650671	hyper	0.0157041	6.12e-05	2	hyper	0.498844	0	1	0	0	1	3	TSS200;TSS200;5'UTR;TSS200	NM_001039492;NM_001450;NM_201557;NM_201555
cg15618978	no	TRIM59	3	161650684	hyper	0.014523	0.0241153	2	hyper	0.446643	2.38e-09	1	0	0	1	3	3'UTR;3'UTR;3'UTR	NM_173073;NM_015945;NM_173179
cg22795224	no	TSNARE1	8	143357860	hyper	0.00884048	0.0334741	1	hyper	0.0177593	0.813801	0	0	0	0	1	TSS1500;TSS1500	NM_001135703;NM_013437
cg13367929	no	TSPAN17;TSPAN17;TSPAN17	5	176009716	hyper	0.0137762	0.00899356	1	hypo	-0.0370881	0.583147	0	0	0	0	1	1stExon;5'UTR	NM_031461;NM_031461
cg00032205	no	TSPYL5	8	98359548	hyper	0.0231843	0.0110385	1	hyper	0.720995	0	1	0	0	0	2	Body;Body	NM_001033117;NM_014850
cg08928145	no	TSSK6;TSSK6	19	19486364	hyper	0.0167607	0.0474878	1	hyper	0.630409	4.89e-08	1	0	0	0	2	TSS200	NM_152598
cg23391891	no	TTC7B	14	90077552	hyper	0.0103916	0.0466733	2	hyper	0.143571	0.0063692	1	0	0	0	2	5'UTR;5'UTR;5'UTR	NM_001392;NM_032979;NM_032975
cg10296548	no	TULP4;TULP4	6	158717663	hyper	0.0114638	0.0359857	1	hyper	0.430984	0	1	0	0	0	2	3'UTR;Body;1stExon	NM_018029;NM_174907;NM_018029
cg21639968	no	UBE2M;UBE2M;LOC100131691	19	63762039	hyper	0.00901799	0.0494825	1	hypo	-0.0901167	0.182525	0	0	0	0	1	5'UTR	NM_014363
cg12903638	no	UNC80;UNC80	2	210344595	hyper	0.0122496	0.0235942	1	hyper	0.428286	7.67e-05	1	0	0	0	2	Body	NM_007255
cg00164894	no	USP24	1	55308186	hyper	0.0133259	0.00757283	1	hyper	0.26284	1.87e-08	1	0	0	0	2	5'UTR	NM_020818
cg07013032	no	USP31	16	22981506	hyper	0.0305254	0.0302818	1	hyper	0.088361	0.553123	0	0	0	0	1	3'UTR	NM_002469
cg05667348	no	VAX1	10	118882571	hyper	0.0112511	0.0298015	1	hyper	0.43186	1.56e-05	1	0	0	0	2	Body;Body	NM_005356;NM_001042771
cg10182244	no	WDR20	14	101750101	hyper	0.0131658	0.0437716	1	hypo	-0.0278693	0.720216	0	0	0	0	1	Body	NM_013449
cg05412990	no	WDR35;WDR35	2	20053650	hyper	0.0131542	0.0241153	1	hyper	0.621372	2.84e-10	1	0	0	0	2	TSS1500	NM_153215
cg20916535	no	VGLL2;VGLL2	6	117698955	hyper	0.0123884	0.0377863	1	hyper	0.349176	4.25e-05	1	0	0	0	2	Body	NM_003382
cg20239604	no	WIPI2;WIPI2;WIPI2;WIPI2;WIPI2	7	5232248	hyper	0.0108541	0.0404523	1	hyper	0.0778794	0.169639	0	0	0	0	1	Body;Body;TSS200;Body;TSS200	NR_027329;NR_027328;NM_032302;NR_021487;NM_001134340
cg19814400	no	VIPR2	7	158629393	hyper	0.00926386	0.0373337	1	hyper	0.0759927	0.552462	0	0	0	0	1	Body	NM_019105
cg07098902	no	VSNL1	2	17583888	hyper	0.00941844	0.0440507	1	hyper	0.394575	4.61e-07	1	0	0	0	2	5'UTR	NM_001136106
cg08537367	no	ZCCHC14	16	86026700	hyper	0.0112675	0.0407252	1	hyper	0.930326	0	1	0	0	0	2	Body	NR_004053
cg24443054	no	ZDHHC14;ZDHHC14	6	157722492	hyper	0.0124858	0.0144674	1	hypo	-0.0710698	0.302986	0	0	0	0	1	Body	NM_020728
cg04425201	no	ZFP41	8	144406404	hyper	0.00890506	0.0453625	1	hyper	0.0396376	0.496306	0	0	0	0	1	TSS200	NR_015374
cg22791932	no	ZFPM1	16	87064875	hyper	0.0116054	0.0300703	2	hyper	0.445021	1.33e-08	1	0	0	0	2	Body;TSS200	NM_001166355;NM_002304
cg02266689	no	ZFPM1	16	87100949	hyper	0.0109113	0.0370569	2	hyper	0.137751	0.0192251	1	0	0	0	2	TSS1500	NM_022055
cg05700079	no	ZIC1	3	148609651	hyper	0.011073	0.0213663	4	hyper	0.774989	0	1	0	0	0	2	Body;Body	NM_001160372;NM_031466
cg23449696	no	ZIC1	3	148608632	hyper	0.00842815	0.0235942	4	hyper	0.602926	0	1	0	0	0	2	5'UTR;Body	NM_001160372;NM_031466
cg01227537	no	ZIC1	3	148609702	hyper	0.012637	0.0264233	4	hyper	0.772249	0	1	0	0	0	2	TSS200;TSS200	NM_003888;NM_170696
cg02519751	no	ZIC1	3	148609443	hyper	0.0162425	0.0138845	4	hyper	0.581674	5.94e-08	1	0	0	0	2	Body;Body;TSS1500	NM_170696;NM_003888;NM_170697
cg04079301	no	ZIC4;ZIC4;ZIC4;ZIC4;ZIC4	3	148589325	hyper	0.0115634	0.0305129	1	hyper	0.551426	1e-12	1	0	0	0	2	TSS1500	NM_198531
cg21911021	no	ZIK1	19	62786823	hyper	0.0203206	0.00306765	2	hyper	0.888216	0	1	0	0	0	2	5'UTR;5'UTR;1stExon;1stExon	NM_001042599;NM_005235;NM_001042599;NM_005235
cg06707978	no	ZIK1	19	62786967	hyper	0.0122335	0.0421282	2	hyper	0.684697	0	1	0	0	0	2	Body	NM_130901
cg06769116	yes	ZNF238;ZNF238	1	242284161	hyper	0.0188123	0.0135947	1	hyper	1.20625	0	1	0	0	0	2	TSS200;TSS200;5'UTR;TSS200	NM_001039492;NM_001450;NM_201557;NM_201555
cg07309820	no	ZNF282	7	148532650	hyper	0.013998	0.0315104	1	hypo	-0.0128409	0.867098	0	0	0	0	1	3'UTR	NM_198490
cg15747884	no	ZNF324	19	63672466	hyper	0.0104168	0.0468403	1	hyper	0.116436	0.0421083	1	0	0	0	2	Body	NM_153221
cg11198589	no	ZNF362	1	33493956	hyper	0.0156162	0.0419452	1	hyper	0.483148	5.1e-05	1	0	0	0	2	Body	NM_016529
cg05428946	no	ZNF462	9	108664371	hyper	0.0148195	0.0385066	1	hyper	0.433007	3.99e-06	1	0	0	0	2	Body	NM_021619
cg19655456	no	ZNF570	19	42651801	hyper	0.011659	0.0370569	1	hyper	0.29105	0.0225924	1	0	0	0	2	Body	NM_153635
cg04734210	no	ZNF598	16	1991035	hyper	0.013488	0.0195159	1	hyper	0.167049	0.00777494	1	0	0	0	2	TSS1500;Body	NM_021032;NM_004113
cg00442814	no	ZNF704	8	81947881	hyper	0.0148345	0.0326344	2	hyper	0.664122	3.46e-08	1	0	0	0	2	1stExon	NM_001102562
cg21663536	no	ZNF783	7	148615501	hyper	0.00849204	0.0430184	1	hyper	0.00394214	0.956201	0	0	0	0	1	1stExon;5'UTR;5'UTR;1stExon	NM_198721;NM_198721;NM_032518;NM_032518
cg04103761	yes		1	26608193	hyper	0.0157062	0.000145674	no_annotation	hyper	0.444916	9.43e-06	1	0	0	0	2	TSS1500	NM_001127612
cg00116092	yes		1	215379667	hyper	0.0194367	0.000759984	no_annotation	hyper	0.817619	0	1	0	0	0	2	5'UTR;TSS200	NM_001037341;NM_002600
cg09232478	yes		1	119350375	hyper	0.0218055	0.0144328	no_annotation	hyper	0.429694	4.2e-05	1	0	0	0	2	TSS1500;TSS1500	NM_002617;NM_153818
cg14674720	yes		2	219536174	hyper	0.0134224	0.00845364	no_annotation	hyper	0.855721	0	1	0	0	1	3	TSS1500	NM_001037341
cg02650266	yes		4	147777689	hyper	0.0175144	6.07e-05	no_annotation	hyper	0.913156	0	1	1	0	0	3	Body;Body;Body	NM_001604;NM_001127612;NM_000280
cg27061971	yes		5	72782746	hyper	0.0121562	0.0195677	no_annotation	hyper	0.433987	9.04e-07	1	0	0	0	2	TSS1500;TSS1500	NM_002617;NM_153818
cg15557036	yes		17	45396890	hyper	0.0127642	0.0174459	no_annotation	hyper	0.628524	0	1	0	0	0	2	5'UTR;5'UTR	NM_001037341;NM_002600
cg17110586	yes		19	41146463	hyper	0.0140034	5.03e-05	no_annotation	hyper	0.8822	0	1	0	0	1	3	TSS200	NM_001127612
cg00020474	no		1	8137550	hyper	0.0150952	0.000750565	no_annotation	hyper	0.944123	0	1	0	0	0	2
cg19414591	no		1	90963170	hyper	0.0113184	0.0421282	no_annotation	hyper	0.595284	0	1	0	0	0	2
cg24550560	no		1	38021036	hyper	0.033942	0.0192445	no_annotation	hyper	0.417382	0.0149921	1	0	0	0	2
cg13917151	no		1	27602772	hyper	0.0128097	0.0278612	no_annotation	hyper	0.663298	0	1	0	0	0	2
cg15469272	no		1	90961902	hyper	0.0109003	0.0180618	no_annotation	hyper	0.319358	3.2e-05	1	0	0	0	2
cg19250799	no		1	47683043	hyper	0.015099	0.0490257	no_annotation	hyper	0.48595	0.000411166	1	0	0	0	2
cg18175808	no		1	63558859	hyper	0.0102737	0.0285261	no_annotation	hyper	0.326418	9.26e-10	1	0	0	0	2
cg27510832	no		1	75853272	hyper	0.0144744	0.0412298	no_annotation	hyper	0.692756	5.7e-11	1	0	0	0	2
cg17912835	no		2	104845236	hyper	0.0113927	0.0152315	no_annotation	hyper	0.672214	0	1	0	0	0	2
cg16361302	no		2	19424808	hyper	0.0127322	0.0211515	no_annotation	hyper	0.748673	0	1	0	0	0	2
cg23008718	no		2	43042355	hyper	0.0103487	0.0425006	no_annotation	hyper	0.461706	5.11e-10	1	0	0	0	2
cg09772299	no		2	136499573	hyper	0.0142407	0.0108827	no_annotation	hyper	0.362322	1.81e-05	1	0	0	0	2
cg18516557	no		2	176712261	hyper	0.0136176	0.0494503	no_annotation	hyper	0.84733	0	1	0	0	0	2
cg27209578	no		2	174901716	hyper	0.0119066	0.0292971	no_annotation	hyper	0.708934	0	1	0	0	0	2
cg18623980	no		2	45094067	hyper	0.0156581	0.0362227	no_annotation	hyper	0.804357	6.91e-10	1	0	0	0	2
cg01196788	no		2	19425190	hyper	0.0181811	0.0427362	no_annotation	hyper	0.637047	5.62e-09	1	0	0	0	2
cg02013838	no		2	104827147	hyper	0.0143352	0.0373337	no_annotation	hyper	0.68195	6.92e-10	1	0	0	0	2
cg18786782	no		3	13911528	hyper	0.023443	0.00845364	no_annotation	hyper	0.367418	4.71e-05	1	0	0	0	2
cg06570224	no		3	159295169	hyper	0.00991457	0.0344309	no_annotation	hyper	0.644351	0	1	0	0	0	2
cg10506882	no		3	35656631	hyper	0.0127099	0.0371373	no_annotation	hyper	0.765154	7e-12	1	0	0	0	2
cg15504461	no		3	148623570	hyper	0.0115716	0.0184533	no_annotation	hyper	0.775331	0	1	0	0	0	2
cg22211092	no		3	157844278	hyper	0.0155139	0.0153439	no_annotation	hyper	0.385172	1.35e-05	1	0	0	0	2
cg09401099	no		3	158017074	hyper	0.0161397	0.0241153	no_annotation	hyper	0.587022	2.63e-08	1	0	0	1	3
cg26314330	no		3	27747637	hyper	0.0143499	0.0357472	no_annotation	hyper	0.538685	5.08e-07	1	0	0	0	2
cg05768427	no		3	129116878	hyper	0.0154176	0.0446946	no_annotation	hyper	0.652104	0	1	0	0	0	2
cg14499413	no		3	10724947	hyper	0.0131286	0.0303833	no_annotation	hyper	0.265278	9.01e-05	1	0	0	0	2
cg00096328	no		3	41175050	hyper	0.0151185	0.0284189	no_annotation	hyper	0.603774	7.21e-08	1	0	0	0	2
cg13453374	no		3	148555287	hyper	0.0113096	0.0373337	no_annotation	hyper	0.489401	1.47e-08	1	0	0	0	2
cg01015401	no		4	129850063	hyper	0.0116855	0.0416371	no_annotation	hyper	0.599189	4e-12	1	0	0	0	2
cg11115235	no		4	6298116	hyper	0.016143	0.0349105	no_annotation	hyper	0.659543	9e-12	1	0	0	0	2
cg05121006	no		4	85621421	hyper	0.0164432	0.0192445	no_annotation	hyper	0.269467	0.0115853	1	0	0	0	2
cg03925294	no		4	6298530	hyper	0.00856059	0.0275165	no_annotation	hyper	0.373753	4.66e-10	1	0	0	0	2
cg10380328	no		4	189190120	hyper	0.0134888	0.0192445	no_annotation	hyper	0.717501	0	1	0	0	0	2
cg20345948	no		4	2433812	hyper	0.0116828	0.0245588	no_annotation	hyper	0.393535	5.08e-07	1	0	0	0	2
cg23500537	no		5	140400003	hyper	0.0101991	0.0374189	no_annotation	hyper	0.709755	0	1	1	0	1	4
cg26921969	no		5	92973973	hyper	0.0110003	0.039937	no_annotation	hyper	0.735441	0	1	0	0	0	2
cg12523924	no		5	63291115	hyper	0.0107156	0.0260496	no_annotation	hyper	0.367817	1.45e-07	1	0	0	0	2
cg22642485	no		5	139070030	hyper	0.0151205	0.0376101	no_annotation	hyper	0.82741	1.9e-11	1	0	0	0	2
cg14146740	no		6	50926383	hyper	0.0107716	0.020987	no_annotation	hyper	0.410737	0	1	0	0	0	2
cg17432620	no		6	50925670	hyper	0.0102975	0.0273934	no_annotation	hyper	0.165254	0.021192	1	0	0	0	2
cg04450459	no		6	10491790	hyper	0.0109383	0.0319546	no_annotation	hyper	0.487347	0	1	0	0	0	2
cg22620090	no		6	105507686	hyper	0.0139035	0.0360969	no_annotation	hyper	0.67412	5.8e-11	1	0	0	0	2
cg23746497	no		6	105495361	hyper	0.0145429	0.00242751	no_annotation	hyper	0.65026	0	1	0	0	0	2
cg03585912	no		6	10493762	hyper	0.0105512	0.0194533	no_annotation	hyper	0.401402	2.24e-08	1	0	0	0	2
cg01791371	no		6	50925152	hyper	0.00986466	0.0284642	no_annotation	hyper	0.314068	6.18e-06	1	0	0	0	2
cg00604202	no		6	99379708	hyper	0.0178641	0.0012602	no_annotation	hyper	0.552224	6.64e-10	1	0	0	0	2
cg09701702	no		6	101021723	hyper	0.0119794	0.0209253	no_annotation	hyper	0.536244	1.45e-06	1	0	0	0	2
cg19799702	no		7	2723868	hyper	0.0151047	0.0196913	no_annotation	hyper	0.828813	0	1	0	0	0	2
cg19145858	no		7	129568917	hyper	0.0127697	0.0371373	no_annotation	hyper	0.69855	0	1	0	0	0	2
cg03190219	no		7	25865213	hyper	0.0131266	0.0101724	no_annotation	hyper	0.823849	0	1	0	0	0	2
cg13486406	no		7	113514848	hyper	0.00877611	0.0424683	no_annotation	hyper	0.392842	6.95e-08	1	0	0	0	2
cg02383785	no		7	127596084	hyper	0.0137484	0.0233321	no_annotation	hyper	0.872376	0	1	0	0	0	2
cg21971146	no		8	49552926	hyper	0.00947841	0.0334307	no_annotation	hyper	0.140166	0.0195321	1	0	0	0	2
cg05236677	no		8	100021393	hyper	0.0152294	0.0110608	no_annotation	hyper	0.727387	1e-12	1	0	0	0	2
cg24791025	no		8	65448451	hyper	0.0095168	0.0200601	no_annotation	hyper	0.181279	0.00501631	1	0	0	0	2
cg04597393	no		8	142345715	hyper	0.013934	0.0424683	no_annotation	hyper	0.71732	3e-12	1	0	0	0	2
cg27039662	no		8	73326250	hyper	0.0111945	0.0373337	no_annotation	hyper	0.622772	1e-12	1	0	0	0	2
cg03079395	no		8	23627685	hyper	0.0150662	0.0343082	no_annotation	hyper	0.639231	1.32e-08	1	0	0	0	2
cg21180286	no		9	108662448	hyper	0.0216182	0.0059917	no_annotation	hyper	0.956839	0	1	0	0	0	2
cg10804656	no		10	22663466	hyper	0.0109996	0.0428646	no_annotation	hyper	0.71655	0	1	1	0	1	4
cg08677617	no		10	102474038	hyper	0.0140124	0.0334307	no_annotation	hyper	0.434667	9.3e-07	1	0	0	0	2
cg07919443	no		10	102409399	hyper	0.0173896	0.0358615	no_annotation	hyper	0.559452	1.44e-06	1	0	0	0	2
cg00272971	no		10	102409554	hyper	0.0131591	0.0490257	no_annotation	hyper	0.534745	1e-12	1	0	0	0	2
cg13327545	no		10	22663554	hyper	0.00838077	0.0442269	no_annotation	hyper	0.59375	0	1	0	0	0	2
cg17592231	no		11	43561334	hyper	0.00759053	0.0200605	no_annotation	hyper	0.536383	0	1	0	0	0	2
cg21117210	no		11	31805770	hyper	0.0136913	0.0343082	no_annotation	hyper	0.426873	9.86e-05	1	0	0	0	2
cg21540621	no		11	115036243	hyper	0.0108431	0.0415317	no_annotation	hyper	0.390942	7.07e-07	1	0	0	0	2
cg23658477	no		12	21985638	hyper	0.0122664	0.0195345	no_annotation	hyper	0.42337	1.22e-09	1	0	0	0	2
cg12513880	no		12	113620681	hyper	0.0108329	0.0300419	no_annotation	hyper	0.322212	4.72e-05	1	0	0	0	2
cg19589939	no		12	101879456	hyper	0.0190791	0.0284642	no_annotation	hyper	0.526235	2.73e-05	1	0	0	0	2
cg03078363	no		12	52694931	hyper	0.0106504	0.0470342	no_annotation	hyper	0.291883	9.78e-05	1	0	0	0	2
cg00174573	no		12	123738588	hyper	0.0145312	0.0374189	no_annotation	hyper	0.808445	0	1	0	0	0	2
cg15813011	no		12	130438116	hyper	0.0179238	0.0264587	no_annotation	hyper	0.438983	4.15e-05	1	0	0	0	2
cg02505015	no		12	119682008	hyper	0.0114297	0.0305662	no_annotation	hyper	0.343338	2.81e-05	1	0	0	0	2
cg13128937	no		13	94155744	hyper	0.01011	0.0163433	no_annotation	hyper	0.230339	0.00601131	1	0	0	0	2
cg14582400	no		13	111774119	hyper	0.0157498	0.0380097	no_annotation	hyper	0.609194	4.76e-08	1	0	0	0	2
cg06648759	no		13	39790751	hyper	0.0120192	0.0374189	no_annotation	hyper	0.621548	0	1	0	0	0	2
cg06071604	no		13	98867111	hyper	0.0127298	0.0110385	no_annotation	hyper	0.657844	0	1	0	0	0	2
cg25461801	no		13	99428317	hyper	0.0146497	0.0424528	no_annotation	hyper	0.661622	0	1	0	0	0	2
cg15895690	no		14	60052388	hyper	0.0110583	0.029546	no_annotation	hyper	0.57352	0	1	0	0	0	2
cg03502791	no		14	53483681	hyper	0.0171298	0.00923776	no_annotation	hyper	0.628421	1.46e-07	1	0	0	0	2
cg07068674	no		14	36193529	hyper	0.0158402	0.0404523	no_annotation	hyper	0.543311	2.39e-09	1	0	0	0	2
cg14905514	no		14	105069790	hyper	0.0100146	0.0453237	no_annotation	hyper	0.174688	0.0246336	1	0	0	0	2
cg06873880	no		14	36193429	hyper	0.011627	0.0419094	no_annotation	hyper	0.522491	0	1	0	0	0	2
cg01449136	no		14	60179070	hyper	0.00960266	0.0457494	no_annotation	hyper	0.49255	1.3e-11	1	0	0	0	2
cg14020846	no		14	102744025	hyper	0.00829389	0.0384667	no_annotation	hyper	0.379234	7.9e-11	1	0	0	0	2
cg01770755	no		15	39701414	hyper	0.0175881	0.0419094	no_annotation	hyper	0.698917	0	1	0	0	0	2
cg06723337	no		16	86098977	hyper	0.0111843	0.0305174	no_annotation	hyper	0.641199	1.46e-10	1	0	0	0	2
cg02352240	no		16	49745873	hyper	0.00906979	0.0194537	no_annotation	hyper	0.422955	0	1	0	0	0	2
cg13899478	no		16	3161356	hyper	0.0181158	0.0150677	no_annotation	hyper	0.351168	0.000424443	1	0	0	0	2
cg26470798	no		16	53529099	hyper	0.0130549	0.0152149	no_annotation	hyper	0.584676	7e-12	1	0	0	0	2
cg07147599	no		16	49059637	hyper	0.0112176	0.0461052	no_annotation	hyper	0.31323	0.0221566	1	0	0	0	2
cg01851378	no		16	49744426	hyper	0.016299	0.0350128	no_annotation	hyper	0.924512	0	1	0	0	0	2
cg26130488	no		17	56884886	hyper	0.0125497	0.00285521	no_annotation	hyper	0.455727	2.22e-10	1	0	0	0	2
cg06563086	no		17	42274302	hyper	0.0129323	0.00845364	no_annotation	hyper	0.486693	2.7e-06	1	0	0	0	2
cg16320699	no		17	21161400	hyper	0.017659	0.00860651	no_annotation	hyper	0.183835	0.0124222	1	0	0	0	2
cg12160600	no		17	70541488	hyper	0.0121911	0.0423174	no_annotation	hyper	0.26332	0.00841822	1	0	0	0	2
cg26199241	no		17	56884268	hyper	0.0117348	0.0370274	no_annotation	hyper	0.321728	0.0029997	1	0	0	0	2
cg12816979	no		18	57152378	hyper	0.0163293	0.0181106	no_annotation	hyper	0.753161	0	1	0	0	0	2
cg00228017	no		18	51598839	hyper	0.0201015	0.033401	no_annotation	hyper	1.04185	0	1	0	0	0	2
cg15222899	no		18	53246247	hyper	0.0172413	0.0350128	no_annotation	hyper	0.869487	0	1	0	0	0	2
cg24741744	no		18	55715877	hyper	0.01897	0.0490257	no_annotation	hyper	0.211915	0.0333199	1	0	0	0	2
cg24824917	no		19	1052716	hyper	0.0122446	0.0490257	no_annotation	hyper	0.64486	0	1	0	0	0	2
cg22682811	no		20	21320462	hyper	0.0179175	0.00757283	no_annotation	hyper	0.905813	0	1	0	0	1	3
cg25265360	no		6	32189767	hyper	0.0102803	0.0159248	no_annotation	hypo	-0.250999	6.02e-07	1	0	0	0	2
cg08899126	no		7	65784452	hyper	0.00900598	0.00940584	no_annotation	hypo	-0.115833	0.011607	1	0	0	0	2
cg04032181	no		8	49544975	hyper	0.012969	0.0305129	no_annotation	hypo	-0.231907	0.00235899	1	0	0	0	2
cg21205865	no		9	130196602	hyper	0.0090451	0.0466312	no_annotation	hypo	-0.116147	0.0461285	1	0	0	0	2
cg12851190	no		2	217381625	hyper	0.00973708	0.0195677	no_annotation	hyper	0.0524285	0.248851	0	0	0	0	1
cg14345917	no		2	45033593	hyper	0.0116002	0.0115167	no_annotation	hyper	0.10097	0.297769	0	0	0	0	1
cg02056245	no		2	241572028	hyper	0.00960946	0.0466312	no_annotation	hyper	0.0590783	0.563241	0	0	0	0	1
cg25503903	no		3	140162202	hyper	0.0107805	0.0411601	no_annotation	hyper	0.138708	0.134944	0	0	0	0	1
cg17932096	no		4	57755530	hyper	0.0325194	0.0454387	no_annotation	hyper	0.0961325	0.550397	0	0	0	0	1
cg04742556	no		4	57756748	hyper	0.0299289	0.0209253	no_annotation	hyper	0.190378	0.181542	0	0	0	0	1
cg23099578	no		5	98569774	hyper	0.0143789	0.0380723	no_annotation	hyper	0.0395299	0.698371	0	0	0	0	1
cg17586885	no		6	166179949	hyper	0.018954	0.0376611	no_annotation	hyper	0.155799	0.321437	0	0	0	0	1
cg00719143	no		8	30889663	hyper	0.0114715	0.0428646	no_annotation	hyper	0.133851	0.219111	0	0	0	0	1
cg00239899	no		10	131456719	hyper	0.0135495	0.018366	no_annotation	hyper	0.0724298	0.311413	0	0	0	0	1
cg01603079	no		10	102966317	hyper	0.0150982	0.0320473	no_annotation	hyper	0.0861592	0.470361	0	0	0	0	1
cg25798024	no		10	134154018	hyper	0.0153944	0.0396911	no_annotation	hyper	0.113245	0.210665	0	0	0	0	1
cg24419676	no		10	133725944	hyper	0.0131117	0.0343082	no_annotation	hyper	0.00856272	0.940111	0	0	0	0	1
cg23756265	no		11	127396533	hyper	0.0116503	0.0287859	no_annotation	hyper	0.0803162	0.255879	0	0	0	0	1
cg11051738	no		14	53756910	hyper	0.0116083	0.038432	no_annotation	hyper	0.152266	0.116732	0	0	0	0	1
cg23225221	no		14	73750775	hyper	0.0129767	0.0402708	no_annotation	hyper	0.00449013	0.974665	0	0	0	0	1
cg08963118	no		16	88163731	hyper	0.0124011	0.033401	no_annotation	hyper	0.0120613	0.89552	0	0	0	0	1
cg26732421	no		16	1281681	hyper	0.0187427	0.0270942	no_annotation	hyper	0.106249	0.379561	0	0	0	0	1
cg03917020	no		16	83842640	hyper	0.0107234	0.0451224	no_annotation	hyper	0.0786104	0.17873	0	0	0	0	1
cg05741055	no		22	45106210	hyper	0.0136327	0.0421282	no_annotation	hyper	0.0417019	0.57468	0	0	0	0	1
cg22945666	no		1	227332126	hyper	0.0100064	0.0436243	no_annotation	hypo	-0.0190912	0.84706	0	0	0	0	1
cg21459796	no		2	11482976	hyper	0.010179	0.0395868	no_annotation	hypo	-0.0472265	0.508205	0	0	0	0	1
cg24702451	no		6	7203283	hyper	0.0115594	0.0159908	no_annotation	hypo	-0.0958672	0.392664	0	0	0	0	1
cg19337324	no		15	60322996	hyper	0.0120445	0.0180618	no_annotation	hypo	-0.082535	0.515963	0	0	0	0	1
cg25098660	no		15	60240332	hyper	0.0114043	0.0490257	no_annotation	hypo	-0.00754369	0.949819	0	0	0	0	1
cg18358816	no		17	60549866	hyper	0.0137027	0.0425278	no_annotation	hypo	-0.00259924	0.971465	0	0	0	0	1
cg24126880	no		17	19564982	hyper	0.00750372	0.0404523	no_annotation	hypo	-0.0471491	0.447756	0	0	0	0	1
cg01040782	no	AADACL4	1	12627068	hypo	-0.0181189	0.0278612	1	hypo	-0.0750176	0.425502	0	0	0	0	1	Body	NM_016108
cg11420761	yes	AASDHPPT	11	105463972	hypo	-0.0193928	0.0162072	1	hypo	-0.228342	0.0632615	0	0	0	0	1	TSS200	NR_015411
cg26685941	no	ABCC4;ABCC4	13	94750903	hypo	-0.0133653	0.0418132	1	hypo	-0.706946	0	1	0	0	0	2	TSS200	NM_005191
cg09324304	no	ABHD12B;ABHD12B	14	50434237	hypo	-0.0151031	0.0386316	1	hypo	-0.8009	0	1	0	0	0	2	Body	NM_001903
cg25616535	no	ABI3;ABI3	17	44649966	hypo	-0.0100636	0.0394562	1	hypo	-0.665199	0	1	0	0	0	2	TSS1500;TSS1500	NM_078471;NM_203318
cg27290215	no	ABLIM1;ABLIM1;ABLIM1	10	116382923	hypo	-0.0164693	0.0300327	1	hypo	-0.707162	0	1	0	0	0	2	Body	NM_012292
cg27121267	no	ACRV1;ACRV1;ACRV1;ACRV1;ACRV1;CHEK1;ACRV1;ACRV1;ACRV1;ACRV1	11	125049502	hypo	-0.0118295	0.0241153	1	hypo	-0.149214	0.0799081	0	0	0	0	1	Body	NM_024116
cg11649376	no	ACSS3	12	79997365	hypo	-0.0110438	0.0241438	1	hypo	-0.725906	0	1	0	0	0	2	5'UTR	NM_001001872
cg16682903	no	ACVR1;ACVR1	2	158402916	hypo	-0.0167558	0.0284642	1	hyper	0.016396	0.926545	0	0	0	0	1	TSS200	NM_006228
cg08768395	no	ADAMTS12	5	33925218	hypo	-0.0193144	0.0210703	1	hypo	-0.662727	1.46e-10	1	0	0	0	2	Body	NM_138328
cg14349763	no	ADAMTS13;ADAMTS13;ADAMTS13;ADAMTS13	9	135276846	hypo	-0.00788048	0.0194537	1	hypo	-0.486414	0	1	0	0	0	2	1stExon;5'UTR	NM_024672;NM_024672
cg12599641	no	AGAP3;AGAP3	7	150438403	hypo	-0.00784336	0.0498197	1	hypo	-0.360333	9.3e-11	1	0	0	0	2	Body;Body	NM_001130082;NM_002673
cg16515477	no	AGBL4	1	49283919	hypo	-0.0141058	0.0402708	1	hypo	-0.579197	2.54e-08	1	0	0	0	2	Body;Body;Body	NM_001003408;NM_001003407;NM_002313
cg17827670	no	AHCYL2;AHCYL2;AHCYL2;AHCYL2;AHCYL2;AHCYL2	7	128795366	hypo	-0.0129888	0.0366905	1	hypo	-0.88988	0	1	0	0	0	2	Body;5'UTR;Body;5'UTR;5'UTR;5'UTR;Body;5'UTR;5'UTR;5'UT	NM_170731;NM_170732;NM_170734;NM_001143806;NM_001143812;NM_001143813;NM_001143809;NM_001143
cg08824384	no	AIG1	6	143521079	hypo	-0.0116642	0.0168773	1	hypo	-0.780004	0	1	0	0	0	2	TSS200	NM_178140
cg19619909	no	ALDH1A2;ALDH1A2;ALDH1A2	15	56093756	hypo	-0.014116	0.0360969	2	hypo	-0.248387	0.0368563	1	0	0	0	2	TSS200	NM_145657
cg04416734	yes	ALDOA;ALDOA;ALDOA	16	29982693	hypo	-0.0116823	0.0242389	1	hypo	-0.582593	0	1	0	0	0	2	TSS200;TSS1500	NM_005382;NM_001105541
cg12693158	no	ALG3;ALG3;ALG3;ALG3;ECE2;ECE2	3	185449496	hypo	-0.0116269	0.00546098	1	hypo	-0.147364	0.00480677	1	0	0	0	2	Body;Body	NM_199072;NM_001166345
cg20385229	no	ALKBH1;C14orf156	14	77245223	hypo	-0.0144426	0.0373337	1	hypo	-0.869008	0	1	0	0	0	2	TSS200	NM_014663
cg25371036	yes	AMOTL1	11	94140397	hypo	-0.0141037	0.0217673	1	hypo	-0.305281	0.00166091	1	0	0	0	2	Body;Body;Body	NM_003550;NM_001013837;NM_001013836
cg04503319	yes	ANKRD11	16	87895868	hypo	-0.0169061	0.0368917	1	hypo	-0.453052	4.66e-07	1	0	0	0	2	TSS200	NR_015411
cg23677833	no	AP1M1;AP1M1	19	16169345	hypo	-0.0133356	0.0446655	1	hypo	-0.505658	0	1	0	0	0	2	Body;Body;Body;Body	NM_001159920;NM_001160030;NM_002019;NM_001160031
cg08816869	no	ARHGDIA	17	77423248	hypo	-0.00935117	0.0446946	1	hypo	-0.16894	0.00018026	1	0	0	0	2	TSS1500	NM_006771
cg03916277	no	ARHGEF16	1	3370110	hypo	-0.00949667	0.0385275	1	hypo	-0.677839	0	1	0	0	0	2	Body	NM_017784
cg02085953	no	ARID5A	2	96565987	hypo	-0.00808063	0.0498197	1	hypo	-0.67238	0	1	1	0	0	3	Body	NR_026974
cg08371852	no	ARNT2	15	78665799	hypo	-0.0121155	0.0453625	1	hypo	-0.684204	0	1	0	0	0	2	Body	NM_015678
cg08815110	no	ARSG	17	63803017	hypo	-0.0145067	0.00758106	1	hypo	-0.472613	3.75e-09	1	0	0	0	2	TSS1500	NM_000423
cg19588016	no	ASAP2;ASAP2	2	9428974	hypo	-0.0190928	0.0302818	1	hypo	-0.853522	0	1	0	0	0	2	TSS1500	NM_004289
cg20822990	no	ATP13A2;ATP13A2;ATP13A2	1	17211353	hypo	-0.00959805	0.0235942	1	hypo	-0.337171	2.8e-11	1	1	0	1	4	Body;Body	NM_000544;NM_018833
cg26210267	no	ATP5I	4	658877	hypo	-0.0162062	0.021227	1	hypo	-0.46661	4e-12	1	0	0	0	2	TSS200	NR_030162
cg24559064	no	AUTS2;AUTS2;AUTS2	7	69370981	hypo	-0.015752	0.0428448	1	hypo	-0.78926	4.9e-11	1	0	0	0	2	TSS200	NM_021979
cg03152092	no	B9D2;TMEM91	19	46561385	hypo	-0.014319	0.0425006	1	hypo	-0.502793	0	1	0	0	0	2	Body;Body;Body;Body	NM_001008712;NM_001008710;NM_001008711;NM_006867
cg15260437	no	BAHCC1	17	77045400	hypo	-0.0163502	0.00757283	1	hypo	-0.550637	3.2e-11	1	0	0	0	2	TSS200;TSS200	NM_000159;NM_013976
cg00263146	no	BASP1	5	17274971	hypo	-0.0113128	0.0396911	1	hypo	-0.724564	0	1	0	0	0	2	TSS1500;TSS1500;TSS1500	NM_001100167;NM_130385;NM_001100163
cg19778647	no	BCAT1	12	24865987	hypo	-0.0147269	0.0467216	1	hypo	-0.76791	2e-12	1	0	0	0	2	5'UTR	NM_001093729
cg09492354	no	BDNF;BDNF;BDNF;BDNF;BDNF;BDNF;BDNF;BDNF;BDNF;BDNF;BDNF;BDNF;BDNF;	11	27677285	hypo	-0.00864356	0.0453237	1	hypo	-0.198	1.3e-05	1	0	0	0	2	5'UTR;1stExon	NM_000422;NM_000422
cg23341182	no	BLOC1S2;BLOC1S2	10	102036758	hypo	-0.0160474	0.00242751	1	hypo	-0.895456	0	1	0	0	1	3
cg20646018	no	C12orf5	12	4300351	hypo	-0.00941789	0.0338198	1	hypo	-0.148758	0.00783841	1	0	0	0	2	Body	NM_001101341
cg27295288	no	C14orf37	14	57686090	hypo	-0.0190627	0.0373337	1	hypo	-0.617453	1.56e-06	1	0	0	0	2	Body	NM_030928
cg01174441	no	C18orf26	18	50413553	hypo	-0.0272052	0.00310471	1	hypo	-0.608251	6.76e-06	1	0	0	0	2	Body	NM_005839
cg04299080	no	C1orf122;C1orf122;YRDC	1	38047340	hypo	-0.00938989	0.0319452	1	hypo	-0.188644	0.000369297	1	0	0	0	2	Body	NM_001080519
cg23368715	no	C1R	12	7136651	hypo	-0.00995282	0.0384496	1	hypo	-0.682336	0	1	0	0	0	2	Body;Body	NM_017626;NM_001002762
cg10468951	no	C3orf45	3	50290820	hypo	-0.00985193	0.0305129	1	hypo	-0.583476	0	1	0	0	0	2	Body;TSS1500	NR_003244;NR_003245
cg00741333	no	C6orf108;C6orf108	6	43305653	hypo	-0.0141968	0.016403	1	hypo	-0.381956	6.19e-08	1	0	0	0	2	Body;TSS1500;TSS1500	NM_021204;NR_003249;NM_031372
cg05802990	no	C6orf195	6	2581795	hypo	-0.00750787	0.0415317	2	hypo	-0.46432	2e-12	1	0	0	0	2	5'UTR;1stExon	NM_014213;NM_014213
cg03290281	no	C6orf195	6	2577606	hypo	-0.0208917	0.0149068	2	hypo	-1.0031	0	1	0	0	0	2	TSS1500	NM_018463
cg01320540	no	C6orf41	6	27091895	hypo	-0.0172241	0.0296268	1	hypo	-0.454936	0.000102457	1	0	0	0	2	1stExon;5'UTR	NM_031457;NM_031457
cg13391244	no	C7orf58;C7orf58;C7orf58	7	120416874	hypo	-0.0166333	0.0231413	1	hypo	-0.109603	0.474953	0	0	0	0	1	TSS200	NM_001013630
cg21088119	no	C8orf12	8	11288881	hypo	-0.0130306	0.0241153	1	hypo	-0.85607	0	1	0	0	0	2	3'UTR	NM_005245
cg26795312	no	C8orf77	8	146202003	hypo	-0.0105253	0.0437716	1	hypo	-0.660667	2.2e-11	1	0	0	0	2	Body	NR_026814
cg13683194	no	C9orf125	9	103277518	hypo	-0.012344	0.0255656	1	hypo	-0.776639	0	1	0	0	0	2	5'UTR;TSS1500	NM_001422;NM_198381
cg09110274	no	CACNA2D4	12	1898515	hypo	-0.0152071	0.00959454	1	hypo	-0.584473	0	1	0	0	0	2	Body	NM_030796
cg01282147	no	CADM1;CADM1	11	114593857	hypo	-0.0157778	0.0428285	2	hypo	-1.04849	0	1	0	0	0	2	1stExon;5'UTR	NM_018463;NM_018463
cg16061656	no	CADM1;CADM1	11	114594117	hypo	-0.0162091	0.0365419	2	hypo	-1.09047	0	1	0	0	0	2	Body;1stExon	NM_001134870;NM_133471
cg23753748	no	CALHM2;CALHM2	10	105202798	hypo	-0.0100406	0.0471654	2	hypo	-0.164486	0.0484443	1	0	0	0	2	Body;1stExon	NM_001134870;NM_133471
cg05042708	no	CALHM2;CALHM2	10	105202803	hypo	-0.00897697	0.0466312	2	hypo	-0.259485	1.46e-05	1	0	0	0	2	Body	NM_002286
cg17283169	no	CALML3;CALML3	10	5557524	hypo	-0.0101973	0.0494387	1	hypo	-0.352217	3.44e-05	1	0	0	0	2	TSS200	NM_000887
cg19713429	no	CAPZB	1	19683277	hypo	-0.016211	0.0300419	1	hypo	-0.439996	3.26e-08	1	0	0	0	2	Body;Body	NM_001101676;NM_207506
cg00020991	no	CBR4	4	170167004	hypo	-0.0132555	0.0396039	1	hypo	-0.823494	0	1	0	0	0	2	TSS1500	NM_004657
cg03137177	no	CBS	21	43361568	hypo	-0.0156163	0.0110385	1	hypo	-0.823129	0	1	0	0	0	2	TSS200;1stExon;1stExon;5'UTR;5'UTR;1stExon;1stExon;5'UT	NM_018441;NM_001142310;NM_138390;NM_138390;NM_001142310;NM_001142311;NM_001142312;NM_001142
cg20816447	no	CC2D2A;CC2D2A;CC2D2A	4	15089879	hypo	-0.0200722	0.0396228	1	hypo	-0.892782	0	1	0	0	0	2	Body;Body;Body;Body;Body	NM_001001389;NM_001001392;NM_000610;NM_001001390;NM_001001391
cg19283806	yes	CCDC102B	18	64540400	hypo	-0.0195089	0.00089041	1	hypo	-1.24868	0	1	1	0	1	4	TSS1500;5'UTR;1stExon	NM_001105541;NM_005382;NM_005382
cg25397840	no	CCDC40	17	75688029	hypo	-0.0160475	0.0281383	1	hyper	0.00973619	0.930119	0	0	0	0	1	Body;Body;Body;Body	NM_001145844;NM_001145845;NM_002941;NM_133631
cg08453194	yes	CCND3;CCND3;CCND3;CCND3	6	42012376	hypo	-0.0113569	0.000750565	1	hypo	-0.556739	0	1	0	0	0	2	TSS1500	NM_005382
cg23186333	no	CD44;CD44;CD44;CD44;CD44	11	35118476	hypo	-0.0208024	0.0349105	1	hypo	-0.771568	5.9e-11	1	0	0	0	2	TSS1500	NM_001733
cg02470871	no	CD80	3	120761327	hypo	-0.0159538	0.0425006	1	hypo	-0.726189	0	1	0	0	0	2	Body;Body;Body;Body	NM_001112801;NM_001112802;NM_021097;NM_001112800
cg06008803	no	CDKAL1	6	21027994	hypo	-0.0155744	0.0113482	1	hypo	-0.611052	2.39e-09	1	0	0	0	2	TSS1500	NM_024698
cg08255475	no	CDT1	16	87398830	hypo	-0.0145333	0.0296268	1	hypo	-0.792539	0	1	0	0	0	2	Body	NM_032888
cg03337035	no	CEACAM6	19	46950176	hypo	-0.00851028	0.0241548	1	hypo	-0.69385	0	1	0	0	0	2	TSS200;TSS200	NM_001142501;NM_032355
cg26542660	no	CEP135	4	56508617	hypo	-0.0162563	0.00546098	1	hypo	-0.360912	2.06e-07	1	0	0	0	2	3'UTR;3'UTR;3'UTR;3'UTR;3'UTR;3'UTR;3'UTR	NM_001018017;NM_001044393;NM_002456;NM_001044391;NM_001018016;NM_001044390;NM_001044392
cg16618104	no	CHST11	12	103377230	hypo	-0.0132628	0.0494751	1	hypo	-0.919528	0	1	0	0	0	2	Body;Body	NM_002238;NM_172362
cg18738190	no	CHST3	10	73410297	hypo	-0.017096	0.0430184	2	hypo	-0.729712	0	1	0	0	0	2	Body;TSS200	NR_027333;NM_020752
cg06370069	no	CHST3	10	73398423	hypo	-0.0106984	0.0373337	2	hypo	-0.879216	0	1	0	0	0	2	TSS200;Body	NR_028386;NM_001145451
cg01641136	no	CISH;CISH	3	50620246	hypo	-0.0149124	0.0320473	3	hypo	-0.578588	2e-10	1	0	0	0	2	Body	NM_006492
cg27589809	no	CISH;CISH	3	50625414	hypo	-0.0129828	0.0374189	3	hypo	-0.713026	0	1	0	0	0	2	Body	NM_006492
cg08996521	no	CISH;CISH	3	50624998	hypo	-0.0129172	0.0374189	3	hypo	-0.520435	5e-12	1	0	0	0	2	TSS200	NM_001145652
cg00405112	no	CLDN18;CLDN18	3	139211019	hypo	-0.0183758	0.0217673	1	hypo	-0.781609	0	1	0	0	0	2	TSS1500;TSS1500;TSS1500;TSS1500	NM_172313;NM_000760;NM_156038;NM_156039
cg27583220	no	CLDN9;CLDN9	16	3004378	hypo	-0.0116494	0.0138845	1	hypo	-0.697042	0	1	0	0	0	2	3'UTR;3'UTR	NM_017540;NM_198321
cg03991126	no	CNKSR3	6	154768450	hypo	-0.0173664	0.0196739	1	hypo	-0.43333	6.58e-06	1	0	0	0	2	Body;TSS200;TSS200;TSS200	NR_024514;NM_139026;NM_139027;NM_139025
cg27420415	no	CNTNAP4;CNTNAP4	16	74906756	hypo	-0.0187394	0.0144328	1	hypo	-0.537053	5.34e-08	1	0	0	0	2	Body;Body	NM_030583;NM_002380
cg00638021	no	COL1A1	17	45622061	hypo	-0.0126939	0.0226233	2	hypo	-0.657734	0	1	0	0	0	2	TSS1500;TSS1500;TSS1500;TSS1500	NM_025259;NM_002441;NM_172165;NM_172166
cg18618815	no	COL1A1	17	45630323	hypo	-0.0175017	0.0059917	2	hypo	-0.952981	0	1	0	0	0	2	Body	NM_015440
cg03758241	no	COL27A1	9	115969618	hypo	-0.0165428	0.0149068	1	hypo	-0.601911	2e-12	1	0	0	0	2	Body	NM_052898
cg01077178	no	COMMD3;BMI1	10	22648680	hypo	-0.0172264	0.0457341	1	hypo	-0.418531	1.59e-05	1	0	0	0	2	Body;Body;Body;Body	NM_001161353;NM_001161352;NM_002247;NM_001014797
cg26166688	no	COX17	3	120879330	hypo	-0.0124481	0.0494387	1	hypo	-0.43747	0	1	0	0	0	2	TSS200;TSS200;TSS200	NM_002877;NM_133510;NM_133509
cg02266731	no	CPM	12	67643600	hypo	-0.0112278	0.0455039	1	hypo	-0.190116	0.0332583	1	0	0	0	2	TSS1500	NM_015723
cg05147692	no	CRP	1	157951308	hypo	-0.0181194	0.0380723	1	hypo	-0.749944	7.06e-09	1	0	0	0	2	TSS1500	NM_015336
cg15210817	no	CSF3R;CSF3R;CSF3R;CSF3R	1	36722105	hypo	-0.0150204	0.00191414	1	hypo	-0.837284	0	1	0	0	0	2	Body	NM_006418
cg01589580	no	CTDP1;CTDP1	18	75541788	hypo	-0.0211058	0.0496856	2	hypo	-0.482661	0.000611708	1	0	0	0	2	Body	NM_004540
cg02603307	no	CTNNA1	5	138270048	hypo	-0.020899	0.0192445	1	hypo	-0.17255	0.163538	0	0	0	0	1	Body	NR_029493
cg01300096	no	CUTA;CUTA;CUTA;CUTA;CUTA	6	33492468	hypo	-0.00719129	0.0428285	1	hypo	-0.36062	1.25e-09	1	0	0	0	2	Body;Body	NM_001042535;NM_031946
cg08852641	no	CYP2B6	19	46201938	hypo	-0.0130854	0.0194533	1	hypo	-0.65579	0	1	0	0	0	2	5'UTR;5'UTR;5'UTR	NM_001167609;NM_001160045;NM_005269
cg20840825	no	CYTSB;CYTSB;CYTSB;CYTSB	17	19999830	hypo	-0.00997974	0.0134752	1	hypo	-0.0999959	0.102691	0	0	0	0	1	Body;TSS1500	NM_001003819;NM_001003827
cg02620533	no	DAB1	1	57491601	hypo	-0.013711	0.0413179	1	hypo	-0.568971	1e-12	1	0	0	0	2	Body	NM_006343
cg09615786	no	DCBLD2	3	100103271	hypo	-0.0116509	0.0224857	1	hypo	-0.0842196	0.401725	0	0	0	0	1	1stExon;5'UTR;TSS200	NM_001127257;NM_001127257;NM_020342
cg05561193	no	DCLK2;DCLK2	4	151218492	hypo	-0.0168375	0.0195677	2	hypo	-0.0649898	0.660427	0	0	0	0	1	Body;Body;Body	NM_001007156;NM_001012338;NM_002530
cg15093194	no	DDX23	12	47532846	hypo	-0.0166907	0.0234953	1	hypo	-0.323762	8.62e-07	1	0	0	0	2	TSS1500	NM_024943
cg10257332	no	DHX30;DHX30	3	47844141	hypo	-0.00820207	0.0499663	1	hypo	-0.307329	6.02e-08	1	0	0	0	2	Body	NM_002031
cg20103054	no	DIRC3	2	218328487	hypo	-0.015229	0.0319452	1	hyper	0.0241425	0.831459	0	0	0	0	1	1stExon	NM_003849
cg04162949	no	DKFZp686A1627	13	18590444	hypo	-0.0107933	0.020987	1	hyper	0.172385	0.0125671	1	0	0	0	2	TSS1500;TSS1500	NM_170722;NM_024618
cg20648272	no	DLGAP4	20	34501755	hypo	-0.0129101	0.0276338	1	hypo	-0.551231	0	1	0	0	0	2
cg06800578	no	DMAP1;DMAP1;DMAP1	1	44456003	hypo	-0.0142622	0.0195159	1	hypo	-0.558637	0	1	0	0	0	2	TSS1500	NM_030755
cg02005231	no	DNAH3	16	21023344	hypo	-0.0126554	0.0323647	2	hypo	-0.231316	0.00953107	1	0	0	0	2	TSS200	NM_001007525
cg08486961	no	DNAJB12;DNAJB12	10	73784057	hypo	-0.0117721	0.0373337	1	hypo	-0.0851087	0.124879	0	0	0	0	1	TSS1500	NM_001160325
cg27252325	no	DNAJC22	12	48031673	hypo	-0.0111498	0.0408918	1	hypo	-0.758449	0	1	0	0	0	2	TSS1500;TSS1500;TSS1500;TSS1500	NM_030789;NM_178582;NM_178580;NM_178581
cg07197831	no	DNAJC5G	2	27356661	hypo	-0.017743	0.000225705	1	hypo	-0.832286	0	1	0	0	0	2
cg22016779	no	DNER	2	230160555	hypo	-0.0148224	0.0465837	1	hypo	-0.885123	0	1	1	0	1	4
cg01747591	no	DPEP1;DPEP1	16	88231113	hypo	-0.0119739	0.0255674	1	hypo	-0.572741	1e-12	1	0	0	0	2	5'UTR	NM_006353
cg09218076	no	DPF3	14	72318267	hypo	-0.0179472	0.0200601	1	hypo	-0.299308	0.0221006	1	0	0	0	2	TSS1500;TSS1500	NM_001170790;NM_032889
cg07142723	no	DPYS	8	105500445	hypo	-0.0134673	0.0183872	1	hypo	-0.784546	0	1	0	0	0	2	TSS1500;Body	NM_178313;NM_003128
cg13444151	no	DSCAML1	11	117046678	hypo	-0.0166591	0.0093779	1	hypo	-0.575857	1.2e-10	1	0	0	0	2	3'UTR;3'UTR	NM_052828;NM_006778
cg10784258	no	DST;DST;DST	6	56819165	hypo	-0.0164458	0.033639	1	hypo	-0.886778	0	1	0	0	0	2	1stExon;Body;1stExon;5'UTR;5'UTR;Body	NM_001130722;NM_001130720;NM_001130723;NM_001130723;NM_001130722;NM_015328
cg23812361	no	E2F8	11	19219200	hypo	-0.0101034	0.0299215	1	hyper	0.0561715	0.376147	0	0	0	0	1	TSS1500	NM_014344
cg13937208	no	EDNRB	13	77449079	hypo	-0.015811	0.0435004	2	hypo	-0.775997	6.9e-11	1	0	0	0	2	Body	NM_001012393
cg10792120	no	EDNRB	13	77448374	hypo	-0.0169726	0.0292319	2	hypo	-0.695671	5e-12	1	0	0	0	2	3'UTR	NM_032109
cg22156456	no	EIF1	17	37097765	hypo	-0.0144878	0.0281462	1	hypo	-0.702834	0	1	1	0	1	4	3'UTR;TSS1500	NM_144999;NM_005052
cg11870100	no	ELF5;ELF5	11	34491118	hypo	-0.0104262	0.0284506	1	hypo	-0.222462	0.000123706	1	0	0	0	2	Body;Body;Body	NM_019590;NM_001098500;NM_001098501
cg21992350	no	ELOVL4;ELOVL4	6	80713912	hypo	-0.0102219	0.0419094	1	hypo	-0.252651	2.81e-05	1	0	0	0	2	TSS1500	NM_172364
cg05134796	no	ENOPH1;HNRPDL;HNRPDL	4	83571807	hypo	-0.013895	0.00757283	1	hypo	-0.256118	0.00084659	1	0	0	0	2	Body	NM_032593
cg27054144	no	ENPP6	4	185329115	hypo	-0.0171622	0.0141406	1	hypo	-0.787739	0	1	0	0	0	2
cg03459809	no	EPHX1;EPHX1;EPHX1	1	224079633	hypo	-0.0118638	0.0184159	1	hypo	-0.797808	0	1	0	0	0	2	Body	NM_030955
cg05070265	no	ERC2	3	55752081	hypo	-0.0128842	0.0490257	1	hypo	-0.692019	0	1	0	0	0	2	3'UTR	NM_173515
cg18034299	no	ERGIC1	5	172292286	hypo	-0.013363	0.00979716	1	hypo	-0.754429	0	1	0	0	0	2	Body	NM_001385
cg10090568	no	ESRRG;ESRRG;ESRRG	1	215308120	hypo	-0.0163584	0.0115167	1	hypo	-0.669458	0	1	0	0	0	2	Body	NM_032783
cg05118587	no	ETV3L	1	155328794	hypo	-0.00897379	0.0479398	2	hypo	-0.681672	0	1	0	0	0	2	TSS1500	NM_001135690
cg17529058	no	FADS6	17	70397774	hypo	-0.0122791	0.0358466	1	hypo	-0.782835	0	1	0	0	0	2	TSS1500	NM_006390
cg23621013	no	FAM180A;FAM180A	7	135083893	hypo	-0.0140422	0.0180618	1	hypo	-0.700967	0	1	0	0	0	2	TSS1500	NM_005801
cg04873577	no	FAM3C;FAM3C	7	120794184	hypo	-0.0152642	0.0305662	1	hypo	-0.559673	0	1	0	0	0	2	TSS1500	NM_001079526
cg07712663	no	FAM49A	2	16653327	hypo	-0.0169312	0.048461	1	hyper	0.06638	0.571056	0	0	0	0	1	TSS1500	NM_001042481
cg25124956	no	FAT1	4	187746597	hypo	-0.0146771	0.00721629	1	hypo	-0.575066	0	1	0	0	0	2	Body	NM_012074
cg20992439	no	FES;FES;FES;FES	15	89230920	hypo	-0.0158517	0.00089041	1	hypo	-0.718201	0	1	0	0	0	2	5'UTR;TSS1500	NM_030578;NM_001098825
cg01871995	no	FGL1;FGL1;FGL1;FGL1	8	17798643	hypo	-0.014427	0.0498197	1	hypo	-0.80184	1.7e-11	1	0	0	0	2	TSS1500	NM_032940
cg16193295	no	FHOD3	18	32592684	hypo	-0.0100369	0.0323647	1	hypo	-0.599308	0	1	0	0	0	2	TSS1500;TSS1500;TSS1500;5'UTR;TSS1500;TSS1500	NM_007312;NM_153283;NM_033159;NM_153281;NM_153282;NM_153285
cg11741201	no	FJX1	11	35594974	hypo	-0.0142041	0.0349105	1	hypo	-0.706942	0	1	0	0	0	2	TSS1500;TSS1500	NM_003942;NM_001006944
cg04819714	no	FLJ32810;TMEM133	11	100366585	hypo	-0.0144771	0.016909	1	hypo	-0.713737	0	1	0	0	0	2	TSS1500	NM_002088
cg26197254	no	FLJ37543	5	61030060	hypo	-0.00844149	0.0430184	1	hypo	-0.650345	0	1	0	0	0	2	Body;Body	NM_001015051;NM_001024630
cg23941527	no	FLJ42709;FLJ42709	5	92894136	hypo	-0.0134506	0.0318226	2	hypo	-0.536072	6.75e-08	1	0	0	0	2	TSS200	NM_033256
cg16852756	no	FLJ43663;FLJ43663	7	130281002	hypo	-0.0116671	0.0326344	1	hypo	-0.835216	0	1	0	0	0	2	TSS200	NM_015900
cg15978017	no	FLT1;FLT1;FLT1;FLT1	13	27940758	hypo	-0.00971483	0.0446946	1	hypo	-0.644802	0	1	0	0	0	2	5'UTR;5'UTR	NM_003628;NM_001005476
cg13734535	no	FREQ	9	131988270	hypo	-0.0103837	0.0274905	1	hypo	-0.53124	0	1	0	0	0	2	Body;Body;Body	NM_015570;NM_001127232;NM_001127231
cg23628721	no	FRK	6	116439375	hypo	-0.0157772	0.0348167	1	hypo	-0.935601	0	1	0	0	0	2
cg00031346	no	FRMD1	6	168221368	hypo	-0.0128579	0.016403	1	hypo	-0.771019	0	1	0	0	0	2	TSS200;TSS200;TSS200	NM_147148;NR_024538;NM_000850
cg00820637	no	FRMD6	14	51024755	hypo	-0.0117482	0.0197993	1	hypo	-0.725761	0	1	0	0	0	2	TSS200	NM_000151
cg03013817	no	FSIP1	15	37861818	hypo	-0.0184461	0.0468878	1	hypo	-0.507219	2.06e-06	1	0	0	0	2	Body;Body	NM_005941;NM_022564
cg26673195	no	G6PC	17	38306255	hypo	-0.012779	0.00424963	1	hypo	-0.846823	0	1	0	0	0	2	Body	NM_024953
cg03520471	no	GABRR3	3	99236313	hypo	-0.0109292	0.0396911	1	hypo	-0.630735	0	1	0	0	0	2	5'UTR;5'UTR;5'UTR	NM_001164629;NM_024659;NM_001006636
cg07233483	no	GALNT10;GALNT10	5	153778844	hypo	-0.00769604	0.0429297	1	hypo	-0.392461	0	1	0	0	0	2	Body	NM_019020
cg07376029	no	GC	4	72869856	hypo	-0.0109501	0.0451164	1	hypo	-0.744366	0	1	0	0	0	2	Body	NM_080872
cg18640608	no	GCDH;GCDH	19	12862970	hypo	-0.00892498	0.0490257	1	hypo	-0.0354638	0.482663	0	0	0	0	1	TSS1500;Body	NM_006020;NM_031210
cg00495658	no	GDF2	10	48037910	hypo	-0.0109128	0.0424528	1	hypo	-0.681122	0	1	0	0	0	2	5'UTR	NM_004798
cg26559974	no	GDNF;GDNF;GDNF;GDNF	5	37871263	hypo	-0.00831904	0.0177545	1	hypo	-0.0827433	0.100792	0	0	0	0	1	Body	NM_014286
cg19908207	no	GFRA3	5	137638544	hypo	-0.0107432	0.0343082	1	hypo	-0.154285	0.067486	0	0	0	0	1	5'UTR	NM_015025
cg08650784	no	GJB3;GJB3	1	35022816	hypo	-0.0122496	0.0466312	1	hypo	-0.638782	0	1	0	0	0	2	TSS1500;TSS1500	NM_020230;NM_001040664
cg12698494	no	GLI1;GLI1;GLI1	12	56142399	hypo	-0.00863638	0.0277117	1	hypo	-0.162515	0.000546503	1	0	0	0	2	TSS1500;Body	NR_031696;NR_030220
cg02203656	no	GPNMB;GPNMB	7	23252286	hypo	-0.0084064	0.0414577	2	hypo	-0.443056	1e-12	1	0	0	0	2	Body	NM_021620
cg08455073	no	GPNMB;GPNMB;GPNMB;GPNMB	7	23252988	hypo	-0.0106045	0.0373337	2	hypo	-0.0343182	0.665093	0	0	0	0	1	Body	NM_021620
cg26147935	no	GPR124	8	37808138	hypo	-0.0100219	0.0335783	2	hypo	-0.399317	1.71e-10	1	0	0	0	2	Body;Body	NM_022114;NM_199454
cg02641983	no	GPR176	15	38000572	hypo	-0.0114757	0.0300419	1	hypo	-0.00259954	0.98389	0	0	0	0	1	5'UTR;1stExon;1stExon	NM_001131039;NM_002857;NM_001131039
cg15791815	no	GRID2	4	93736570	hypo	-0.0178438	0.0241153	1	hypo	-0.590296	1.22e-08	1	0	0	0	2	Body;TSS200;TSS200;TSS200;TSS1500;TSS1500	NM_001006941;NR_024533;NM_005787;NR_024534;NM_014693;NM_032331
cg03100024	no	GRIK5	19	47263242	hypo	-0.0115684	0.0343082	1	hypo	-0.670154	0	1	0	0	0	2	5'UTR	NM_007144
cg24212517	no	GRN	17	39783694	hypo	-0.0129078	0.0278612	1	hypo	-0.608913	0	1	0	0	0	2	Body	NM_024560
cg01564068	no	GSTM4;GSTM4;GSTM4	1	110000091	hypo	-0.0103893	0.0195159	1	hyper	0.0192588	0.804414	0	0	0	0	1	Body;Body	NM_015889;NM_001003891
cg11872231	no	GTDC1;GTDC1;GTDC1	2	144708822	hypo	-0.0151818	0.0225355	1	hypo	-0.959595	0	1	0	0	0	2	Body;Body;Body	NM_001113207;NM_001113205;NM_001113206
cg04546573	no	GULP1	2	188906812	hypo	-0.0170645	0.0149068	1	hypo	-0.787075	1e-12	1	0	0	0	2	Body;Body;Body	NM_019100;NM_001034023;NM_001034024
cg03771133	no	H1FX;H1FX;C3orf47	3	130517693	hypo	-0.0120725	0.013648	1	hypo	-0.129709	0.0275378	1	0	0	0	2	TSS1500	NM_002483
cg21903765	no	HADHA;HADHB;HADHB	2	26321352	hypo	-0.0127082	0.0451224	1	hypo	-0.0311276	0.669687	0	0	0	0	1	Body;Body	NM_001040020;NM_014888
cg26532253	no	HAR1A;HAR1B	20	61204953	hypo	-0.0105777	0.0487387	1	hypo	-0.112756	0.0248859	1	0	0	0	2	TSS1500;TSS200	NM_001145354;NR_015431
cg22831269	no	HCCA2;LOC338651	11	1551443	hypo	-0.014168	0.0312306	1	hypo	-0.271632	8.11e-05	1	0	0	0	2	Body	NM_022490
cg07717512	no	HCG22	6	31134266	hypo	-0.0151911	0.0407252	1	hypo	-0.602418	3e-12	1	0	0	0	2	TSS200	NM_006460
cg15058210	no	HDAC4	2	239861814	hypo	-0.0183042	0.0215531	2	hypo	-0.815925	0	1	0	0	0	2	Body	NM_022897
cg19670290	no	HDDC3;UNC45A;UNC45A	15	89278214	hypo	-0.0133169	0.0204366	1	hypo	-0.802246	0	1	0	0	0	2	1stExon;5'UTR;5'UTR	NM_000120;NM_000120;NM_001136018
cg11068337	no	HEXIM1	17	40580365	hypo	-0.013624	0.00306765	1	hypo	-0.407684	3e-12	1	0	0	0	2	5'UTR;5'UTR	NM_022455;NM_172349
cg00193668	no	HINT2	9	35804283	hypo	-0.0102249	0.0278612	1	hypo	-0.594006	0	1	0	0	0	2	Body	NM_001043
cg00903962	no	HIST1H1C;HIST1H1C	6	26164674	hypo	-0.00912504	0.0320473	1	hypo	-0.168683	4.38e-05	1	0	0	0	2	TSS200;TSS200	NM_001122853;NM_133371
cg02151301	no	HM13;HM13;HM13;HM13	20	29565446	hypo	-0.0134338	0.0140987	1	hypo	-0.37875	1.08e-08	1	0	0	1	3	TSS1500	NM_032017
cg17131837	no	HMGA2;HMGA2	12	64537928	hypo	-0.0175287	0.00306765	1	hypo	-0.741454	3e-12	1	0	0	0	2	Body	NM_006769
cg18635670	no	HMGN4	6	26647306	hypo	-0.0162719	0.00771299	1	hypo	-0.731206	0	1	0	0	0	2
cg24024661	no	HMHA1	19	1025425	hypo	-0.0203215	8.42e-05	1	hypo	-0.531933	0	1	0	0	0	2	TSS1500;TSS1500	NM_014249;NM_016346
cg16273485	no	HRASLS	3	194445786	hypo	-0.016883	0.0208578	1	hypo	-0.636698	2.91e-09	1	0	0	0	2	5'UTR	NM_006317
cg18932740	no	HSPA1L	6	31888541	hypo	-0.0111638	0.0349105	1	hypo	-0.910117	0	1	0	0	0	2	TSS1500	NM_004309
cg21032728	no	HSPA2	14	64076819	hypo	-0.0128584	0.013238	1	hypo	-0.0775618	0.311814	0	0	0	0	1
cg20724227	no	HYAL1;HYAL1;HYAL1;HYAL1;HYAL1;HYAL1	3	50316698	hypo	-0.0138794	0.020003	1	hyper	0.123897	0.141973	0	0	0	0	1	3'UTR	NM_024902
cg01779447	no	IFITM4P	6	29828294	hypo	-0.00904044	0.0344309	1	hypo	-0.245804	1.94e-08	1	0	0	0	2	3'UTR;3'UTR	NM_001031623;NM_015555
cg08761208	no	IGDCC4	15	63480342	hypo	-0.0128016	0.0446655	1	hypo	-0.285206	2.78e-05	1	1	0	0	3	Body	NM_173629
cg02239891	no	IKZF2	2	213725019	hypo	-0.00832474	0.0328464	1	hypo	-0.261217	0.000123378	1	0	0	0	2	TSS1500;TSS1500;TSS1500	NM_001159287;NR_027483;NM_000365
cg23828301	no	IL5RA;IL5RA	3	3098308	hypo	-0.0105015	0.0484942	1	hypo	-0.184652	0.028997	1	0	0	0	2	Body	NM_018420
cg10964160	no	INTS10	8	19718476	hypo	-0.0175368	0.0278048	1	hypo	-0.628576	0	1	0	0	0	2	Body	NM_032792
cg19722847	no	IPO8	12	30740381	hypo	-0.0155259	0.0195677	1	hypo	-0.603369	0	1	1	0	0	3	1stExon;5'UTR;TSS200	NM_145212;NM_145212;NM_138798
cg25553477	no	ITFG2	12	2791114	hypo	-0.0173501	0.0289256	2	hypo	-0.177242	0.0698422	0	0	0	0	1	Body;Body	NM_001163034;NM_020761
cg01288258	no	ITFG2;ITFG2	12	2792128	hypo	-0.0106121	0.0241153	2	hypo	-0.0593771	0.422336	0	0	0	0	1	Body;Body	NM_001163034;NM_020761
cg04742550	no	ITGAX	16	31273930	hypo	-0.0144246	0.0385066	1	hypo	-0.704888	2e-12	1	0	0	0	2	1stExon;5'UTR;TSS200	NM_134444;NM_134444;NM_145007
cg00984696	no	KALRN;KALRN	3	125611071	hypo	-0.0110537	0.0115167	1	hypo	-0.744004	0	1	0	0	0	2	3'UTR;3'UTR	NM_004350;NM_001031680
cg12706474	no	KCNH1;KCNH1	1	208924698	hypo	-0.0112023	0.0461052	1	hypo	-0.692848	0	1	0	0	0	2	5'UTR	NM_030797
cg00928751	no	KCNJ2	17	65684166	hypo	-0.0133968	0.0373337	1	hypo	-0.683156	2e-12	1	0	0	0	2	Body	NM_017774
cg07464125	no	KCNMA1;KCNMA1;KCNMA1;KCNMA1	10	78613640	hypo	-0.011766	0.0113482	1	hypo	-0.744291	0	1	0	0	0	2	Body	NM_002087
cg27648056	no	KCNN1	19	17946190	hypo	-0.0149762	0.0404523	1	hypo	-0.86833	0	1	0	0	0	2	Body	NM_012479
cg24505556	no	KDM4A	1	43888324	hypo	-0.0135222	0.0104868	1	hypo	-0.139783	0.0145353	1	0	0	0	2	Body;Body	NM_018647;NM_148957
cg08727316	no	KIAA1217;KIAA1217;KIAA1217	10	24585721	hypo	-0.0190501	0.0466733	1	hypo	-0.71875	8.7e-11	1	0	0	0	2	Body	NM_022135
cg18335326	no	KIAA1949;KIAA1949	6	30761638	hypo	-0.0148787	0.0394276	2	hypo	-0.601049	2.01e-07	1	0	0	0	2	Body	NM_052923
cg12197421	no	KIAA1949;KIAA1949	6	30761715	hypo	-0.0124086	0.0326344	2	hypo	-0.178008	0.0119086	1	0	0	0	2	Body	NM_052923
cg21073212	no	KIF3B	20	30330162	hypo	-0.015273	0.0479398	1	hypo	-0.545971	1.37e-10	1	0	0	0	2	TSS1500	NM_020375
cg09996325	no	KLF12	13	73497637	hypo	-0.0145962	0.0287539	1	hypo	-0.352648	0.000124985	1	0	0	0	2	1stExon	NM_030959
cg23680451	no	KLF6;KLF6;KLF6;KLF6	10	3813790	hypo	-0.0170293	0.0208578	1	hypo	-0.962321	0	1	0	0	0	2	5'UTR	NM_014960
cg11243371	yes	KNDC1	10	134879087	hypo	-0.0167965	0.0149068	1	hypo	-0.0721832	0.331307	0	0	0	0	1	Body;Body;Body	NM_003550;NM_001013837;NM_001013836
cg19003337	no	KRT17;KRT17	17	37034362	hypo	-0.0112791	0.0183872	1	hypo	-0.218726	0.00511163	1	0	0	0	2	Body	NM_174916
cg04588380	no	KRT2	12	51333085	hypo	-0.0107833	0.0195677	1	hypo	-0.638484	0	1	0	0	0	2	Body	NM_014902
cg18848394	no	KRT38	17	36851435	hypo	-0.01717	0.0436233	1	hypo	-0.191509	0.169668	0	0	0	0	1	Body	NM_001080527
cg22405653	no	KRTAP21-1	21	31050671	hypo	-0.0204025	0.00473671	1	hypo	-0.674318	6.2e-11	1	0	0	0	2
cg19421125	yes	LAG3	12	6753117	hypo	-0.0218914	0.0101724	2	hypo	-0.695044	0	1	0	0	0	2	TSS1500;TSS1500	NM_013324;NM_145071
cg01820374	no	LAG3	12	6752344	hypo	-0.0144255	0.00923776	2	hypo	-0.632854	0	1	0	0	1	3	Body;Body	NM_015356;NM_182706
cg26342890	no	LEPR;LEPR;LEPR	1	65761370	hypo	-0.0206143	0.0242769	1	hypo	-0.864231	8e-12	1	0	0	0	2	3'UTR;1stExon	NM_005185;NM_005185
cg19781637	no	LHFPL2	5	77971079	hypo	-0.0251824	0.0270813	1	hypo	-0.190424	0.22225	0	0	0	0	1	TSS1500	NM_199262
cg09871637	no	LMO4	1	87573099	hypo	-0.0146808	0.033639	1	hypo	-0.245817	0.00273873	1	0	0	0	2	TSS1500	NM_005694
cg01963002	no	LMTK2	7	97573511	hypo	-0.0153659	0.0107636	1	hypo	-0.68307	1e-11	1	0	0	0	2	Body	NM_000071
cg17282466	no	LOC100130017	4	68729451	hypo	-0.0151587	0.0270942	3	hypo	-0.624038	1.97e-09	1	0	0	0	2	5'UTR;1stExon	NM_001145652;NM_001145652
cg08138505	no	LOC100130987	11	66875322	hypo	-0.0119171	0.0328464	3	hypo	-0.642733	0	1	0	0	0	2	5'UTR	NM_152554
cg23632752	no	LOC100133612	1	3818856	hypo	-0.00774859	0.036124	1	hypo	-0.386961	0	1	0	0	0	2	Body;Body	NM_000564;NM_175726
cg12727018	no	LOC100271722	22	44815329	hypo	-0.010282	0.0475221	1	hypo	-0.40305	2.16e-09	1	0	0	0	2	TSS1500	NM_022162
cg01234420	no	LOC150381	22	44832472	hypo	-0.0124012	0.025748	1	hypo	-0.569106	8.82e-09	1	0	0	0	2	5'UTR	NM_133367
cg09498134	no	LOC285954;LOC285954	7	41710852	hypo	-0.00905995	0.0466733	1	hypo	-0.106359	0.249481	0	0	0	0	1	5'UTR;1stExon	NM_005583;NM_005583
cg01445399	no	LOC339524;LOC339524;LOC339524;LOC339524;LOC339524	1	87369522	hypo	-0.0134768	0.0436243	1	hypo	-0.52233	1.1e-11	1	0	0	0	2	TSS1500;TSS1500	NM_173809;NM_001001342
cg03225882	no	LOC399959;BLID	11	121492264	hypo	-0.012686	0.033401	1	hypo	-0.689021	5e-12	1	0	0	0	2	Body	NM_021080
cg09716921	no	LRIG1	3	66602688	hypo	-0.0185334	0.0474321	1	hypo	-0.619695	3.5e-07	1	0	0	0	2	Body	NM_014862
cg17833578	no	LRIT1	10	85991540	hypo	-0.0143135	0.029026	1	hypo	-0.687494	0	1	0	0	0	2	Body;TSS200	NM_004259;NM_001162995
cg14163061	no	LRPPRC	2	44076743	hypo	-0.0115532	0.0113482	1	hyper	0.0506246	0.466225	0	0	0	0	1	Body;Body	NM_053005;NR_021489
cg05214218	no	LRRC45;RAC3	17	77582038	hypo	-0.0123288	0.0197993	1	hypo	-0.00196058	0.98149	0	0	0	0	1	1stExon;5'UTR	NM_006235;NM_006235
cg22985146	no	LRRFIP2;LRRFIP2;LRRFIP2	3	37194081	hypo	-0.0153205	0.0437239	1	hypo	-0.0214718	0.840848	0	0	0	0	1	Body	NM_016107
cg13793580	no	LRRIQ4	3	171022991	hypo	-0.0158795	0.0131542	1	hypo	-0.763371	0	1	0	0	0	2	Body;Body;Body;Body;Body	NM_001014433;NM_001014840;NM_015921;NM_001014838;NM_001014837
cg12134570	no	LYL1;LYL1	19	13074428	hypo	-0.0153549	0.0177545	1	hypo	-0.190932	0.0980026	0	0	0	0	1	5'UTR	NM_004219
cg03908676	no	LYVE1;LYVE1	11	10546858	hypo	-0.0111428	0.0407252	1	hypo	-0.886842	0	1	0	0	0	2	3'UTR	NM_152346
cg17251609	no	MAGI1;MAGI1;MAGI1	3	65464614	hypo	-0.0134071	0.0233552	1	hypo	-0.688567	0	1	0	0	0	2
cg18070593	no	MAP3K12	12	52177985	hypo	-0.00866803	0.0296268	1	hypo	-0.415801	1e-12	1	0	0	0	2	Body;Body	NM_001135186;NM_016428
cg26946769	no	MAPK4	18	46443536	hypo	-0.0151471	0.0213513	1	hypo	-0.593671	0	1	0	0	0	2	Body	NR_024455
cg25818109	no	MASP1	3	188420348	hypo	-0.0169941	0.000742243	1	hypo	-1.06098	0	1	0	0	0	2
cg00259388	no	MATN2;MATN2	8	98976674	hypo	-0.0130575	0.0482668	1	hypo	-0.687493	0	1	0	0	0	2	TSS1500;5'UTR;TSS1500	NM_198527;NM_001039675;NM_018671
cg24115681	no	MDFIC;MDFIC	7	114353397	hypo	-0.018729	0.0134171	1	hypo	-0.95223	0	1	0	0	0	2	Body	NM_014448
cg06861736	no	MED15;MED15	22	19248809	hypo	-0.0108476	0.0284506	1	hypo	-0.317589	1.03e-06	1	0	0	0	2	3'UTR	NM_000891
cg26628907	no	MED24;MED24	17	35448764	hypo	-0.0113857	0.0250267	1	hypo	-0.144375	0.211283	0	0	0	0	1	TSS1500;Body	NR_031729;NM_013402
cg07748767	no	MERTK	2	112376449	hypo	-0.0154725	0.0349105	1	hypo	-0.83446	0	1	0	0	0	2	Body	NM_000767
cg15824045	no	MFSD4	1	203827816	hypo	-0.00954929	0.0250412	1	hypo	-0.0428853	0.503072	0	0	0	0	1	Body	NM_020962
cg14195318	no	MFSD5;MFSD5	12	51931261	hypo	-0.0118165	0.0169511	1	hypo	-0.550028	0	1	0	0	0	2	3'UTR	NM_173650
cg07191657	no	MIR1265	10	14518547	hypo	-0.0129661	0.0451224	1	hypo	-0.374054	1.11e-07	1	0	0	0	2	Body	NM_002928
cg02991888	no	MIR1283-2;MIR516A1	19	58951826	hypo	-0.0124362	0.0286783	1	hypo	-0.349442	1.26e-05	1	0	0	0	2	3'UTR	NM_031464
cg07152460	no	MIR1908;FADS1	11	61340136	hypo	-0.00811746	0.0419094	1	hypo	-0.223217	6.34e-08	1	0	0	0	2	Body	NM_012309
cg15759721	no	MIR21	17	55273412	hypo	-0.0131301	0.0404523	1	hypo	-0.704709	5.4e-11	1	0	0	0	2	TSS1500	NR_001590
cg06314969	no	MIR211;TRPM1	15	29144827	hypo	-0.0124101	0.0466733	1	hypo	-0.579462	3e-12	1	0	0	0	2	Body	NM_152744
cg00395657	no	MIR487A	14	100588368	hypo	-0.0154177	0.0273934	1	hypo	-0.652939	2.3e-11	1	0	0	0	2	Body	NM_058164
cg05632420	no	MKLN1;FLJ43663	7	130444272	hypo	-0.0132644	0.029026	1	hypo	-0.883219	0	1	0	0	0	2	TSS1500	NM_024865
cg11630103	no	MMP16;MMP16	8	89405333	hypo	-0.0169458	0.0296268	1	hypo	-0.625135	3.32e-08	1	0	0	0	2	TSS1500	NM_182595
cg03484180	no	MON1A;MON1A	3	49942521	hypo	-0.0128765	0.0110385	1	hypo	-0.448619	1.2e-11	1	0	0	0	2	Body;Body	NM_001105515;NM_005845
cg25202390	no	MRPL30;MRPL30;MITD1	2	99164054	hypo	-0.00883097	0.0466312	1	hypo	-0.167596	0.00150965	1	0	0	0	2	Body	NM_014981
cg11828741	no	MRVI1;MRVI1;MRVI1	11	10672343	hypo	-0.01623	0.020987	1	hypo	-0.957758	0	1	0	0	0	2	Body	NM_018434
cg10891482	no	MS4A8B;MS4A8B	11	60223804	hypo	-0.0101681	0.0144674	1	hypo	-0.499392	0	1	0	0	0	2	Body	NM_153343
cg01835021	no	MSH5;MSH5;C6orf26;MSH5;MSH5	6	31838239	hypo	-0.0098857	0.0335783	2	hypo	-0.391273	2.68e-10	1	0	0	0	2	5'UTR	NM_014521
cg04573510	no	MSH5;MSH5;MSH5;MSH5	6	31815437	hypo	-0.00773705	0.0451164	2	hypo	-0.136942	0.00251893	1	0	0	0	2	Body	NM_005068
cg15044453	no	MTHFD1L	6	151300213	hypo	-0.0117815	0.0278612	2	hyper	0.252369	0.0388451	1	0	0	0	2	Body	NM_005068
cg00791074	yes	MTHFD1L	6	151227862	hypo	-0.0175399	0.000750565	2	hypo	-0.778502	0	1	0	0	0	2	TSS1500	NM_017770
cg13804478	no	MUC1;MUC1;MUC1;MUC1;MUC1;MUC1;MUC1	1	153424943	hypo	-0.00952181	0.0373337	1	hypo	-0.312721	8e-12	1	0	0	0	2	TSS1500	NM_001496
cg01641432	no	MYH15	3	109643850	hypo	-0.0186302	0.0149068	1	hypo	-0.601805	1.21e-06	1	0	0	0	2	Body	NR_027034
cg03359540	no	MYLK4	6	2695212	hypo	-0.0135014	0.038432	1	hypo	-0.00359424	0.981696	0	0	0	0	1	5'UTR	NM_007249
cg27385272	no	MYO18A;MYO18A	17	24531804	hypo	-0.0114459	0.0378373	1	hypo	-0.10165	0.307713	0	0	0	0	1	TSS1500;TSS1500;TSS1500	NM_199413;NM_199414;NM_003981
cg06197616	no	MYO7B	2	128065369	hypo	-0.0123192	0.0321593	1	hypo	-0.734388	0	1	0	0	0	2	Body	NM_001510
cg14600885	no	MYOZ3;MYOZ3	5	150020473	hypo	-0.00928249	0.0305129	1	hypo	-0.670455	0	1	0	0	0	2	Body;Body	NR_015431;NR_024153
cg12655921	no	MYT1L	2	1998944	hypo	-0.0134359	0.034955	1	hypo	-0.668273	5e-12	1	0	0	0	2	5'UTR	NM_005779
cg18700744	no	NAA25	12	111018942	hypo	-0.0124307	0.0281057	1	hypo	-0.907281	0	1	0	0	0	2	5'UTR;5'UTR	NM_001005752;NM_024009
cg27187881	no	NAGA;NAGA	22	40796291	hypo	-0.012258	0.0390547	1	hypo	-0.51854	9.1e-11	1	0	0	0	2	TSS1500	NM_007024
cg10660253	no	NANOG	12	7831813	hypo	-0.0163422	0.0351912	1	hypo	-0.5708	5.67e-10	1	0	0	0	2	TSS1500	NM_004073
cg09269090	no	NBEA	13	34422384	hypo	-0.0183295	0.0314492	1	hypo	-0.564562	1.92e-06	1	0	0	0	2	TSS1500;Body;TSS1500;TSS1500;TSS200;TSS1500	NR_002746;NR_002578;NR_003938;NR_003940;NR_003944;NR_003939
cg14355482	no	NCAM2	21	21294910	hypo	-0.0139765	0.0475216	2	hypo	-0.620252	4.5e-11	1	0	0	0	2	Body	NM_003036
cg18345924	no	NCAM2	21	21294102	hypo	-0.0161439	0.0217673	2	hypo	-0.199529	0.0654162	0	0	0	0	1	Body	NM_003036
cg16351881	no	NDUFB10	16	1950027	hypo	-0.0123405	0.0159248	1	hypo	-0.0961953	0.214435	0	0	0	0	1	Body;Body;Body	NM_015520;NM_001033057;NM_004742
cg05129572	no	NEDD4;NEDD4	15	53925926	hypo	-0.0267881	0.0320421	1	hypo	-0.737888	7.09e-08	1	0	0	0	2	5'UTR	NM_002747
cg11836829	no	NENF;NENF	1	210672325	hypo	-0.0125101	0.0158715	1	hypo	-0.409191	1.29e-08	1	0	0	0	2	TSS1500	NM_212481
cg16882373	no	NFE2L3	7	26157983	hypo	-0.0091028	0.0300327	1	hypo	-0.441162	1e-12	1	0	0	0	2	TSS1500;TSS1500;5'UTR	NM_001127617;NM_184043;NM_000034
cg10628205	no	NFIA;NFIA;NFIA;NFIA	1	61319719	hypo	-0.0108736	0.0281652	1	hypo	-0.151334	0.0558463	0	0	0	0	1	TSS1500	NM_003311
cg06874016	no	NKIRAS2;NKIRAS2;NKIRAS2;NKIRAS2;NKIRAS2	17	37430941	hypo	-0.012942	0.0192445	1	hypo	-0.745591	0	1	1	0	0	3	TSS1500;TSS1500	NM_006443;NM_199184
cg18484189	no	NLRP10	11	7941549	hypo	-0.0110732	0.029026	1	hypo	-0.576982	0	1	0	0	0	2	TSS1500;TSS1500	NM_177939;NM_177938
cg17382459	no	NLRP4;NLRP4;NLRP11	19	61040028	hypo	-0.0199528	0.0197993	1	hypo	-0.351334	0.000177592	1	0	0	0	2	Body;Body;Body	NM_001003792;NM_001003793;NM_014483
cg03029752	no	NLRX1;NLRX1	11	118543918	hypo	-0.0105466	0.0386013	1	hypo	-0.582656	0	1	0	0	0	2	TSS1500	NM_016204
cg26954174	no	NOD2	16	49288314	hypo	-0.0143627	0.0377863	1	hypo	-1.101	0	1	0	0	0	2	Body;TSS1500;TSS1500;TSS1500	NM_001145511;NM_005595;NM_001134673;NM_001145512
cg13089044	no	NOTCH4	6	32285705	hypo	-0.013618	0.0340532	1	hypo	-0.527555	4.9e-08	1	0	0	0	2	Body;TSS1500;Body;TSS1500;TSS1500	NR_026989;NR_026986;NR_026988;NR_026985;NR_026987
cg07931844	no	NR2E3;NR2E3	15	69889267	hypo	-0.0147099	0.00190976	1	hypo	-0.778398	0	1	0	0	0	2
cg24711224	no	NSD1;NSD1	5	176494471	hypo	-0.0119094	0.0261825	1	hypo	-0.652703	0	1	0	0	0	2	Body;Body	NM_005012;NM_001083592
cg14829066	no	NTRK3;NTRK3;NTRK3	15	86360145	hypo	-0.013454	0.0149068	2	hypo	-0.569307	6e-12	1	0	0	0	2	1stExon;5'UTR	NM_001045;NM_001045
cg19344626	no	NWD1	19	16691749	hypo	-0.0235879	0.0235942	2	hypo	-0.724459	1.69e-07	1	0	0	0	2	Body	NM_001080437
cg20249566	no	NWD1	19	16691739	hypo	-0.0240246	0.0196856	2	hypo	-0.548909	0.000285546	1	0	0	0	2	Body	NM_001080437
cg13455326	no	OLFM2	19	9904341	hypo	-0.0146522	0.00242751	1	hypo	-0.602476	0	1	0	0	0	2
cg02570298	no	OLFM4	13	52516827	hypo	-0.0144679	0.0199978	1	hypo	-0.770372	0	1	0	0	0	2
cg20972294	no	OPCML	11	132511129	hypo	-0.0147229	0.0305662	2	hypo	-0.836427	0	1	0	0	0	2	Body	NM_006284
cg01553182	no	OR12D3	6	29450512	hypo	-0.0167656	0.00899356	1	hypo	-0.448956	5.05e-06	1	0	0	0	2	3'UTR	NM_001879
cg20778958	no	OR6P1	1	156801303	hypo	-0.0145391	0.0436233	1	hypo	-0.248864	0.00396064	1	0	0	0	2	5'UTR	NM_006206
cg22539670	no	OSBPL10	3	31975671	hypo	-0.015495	0.0448629	1	hypo	-0.148208	0.191992	0	0	0	0	1	Body	NM_004930
cg10385089	no	OSBPL9;OSBPL9;OSBPL9;OSBPL9;OSBPL9;OSBPL9;OSBPL9	1	51967196	hypo	-0.0130289	0.0430184	1	hypo	-0.216169	0.0171559	1	0	0	0	2	Body;Body	NM_181814;NM_181533
cg16541026	no	P4HTM;P4HTM	3	49001938	hypo	-0.0105866	0.0378258	1	hypo	-0.661002	0	1	0	0	0	2	TSS1500;TSS1500	NM_013349;NR_026598
cg24506767	no	PAQR8	6	52372721	hypo	-0.00970003	0.033671	1	hypo	-0.276327	4.64e-09	1	0	0	0	2	5'UTR	NM_016315
cg12345593	no	PARP3;RRP9;PARP3	3	51951029	hypo	-0.00953986	0.0437716	1	hypo	-0.192604	8.88e-05	1	0	0	0	2	5'UTR;5'UTR	NM_001105;NM_001111067
cg15844711	no	PATL1	11	59191983	hypo	-0.0126176	0.024603	1	hypo	-0.628627	0	1	0	0	0	2	Body	NM_017950
cg21692159	no	PCGF2	17	34152463	hypo	-0.012712	0.020003	1	hypo	-0.871066	0	1	0	0	0	2
cg23875663	no	PCSK2	20	17247350	hypo	-0.0218853	0.0408918	1	hypo	-0.431135	0.0014823	1	0	0	0	2	Body;TSS1500	NM_012071;NM_005180
cg07914107	no	PDE4B	1	66029499	hypo	-0.0150659	0.034048	3	hypo	-0.431824	7.01e-06	1	0	0	0	2	Body;Body	NM_048368;NM_004715
cg02170478	no	PDGFRA	4	54795752	hypo	-0.01251	0.0474582	1	hypo	-0.1691	0.0295444	1	0	0	0	2	5'UTR	NM_006301
cg25561401	no	PDZD2	5	31834780	hypo	-0.00865233	0.0300419	1	hypo	-0.682531	0	1	0	0	0	2	5'UTR;1stExon	NM_022726;NM_022726
cg13811713	no	PECR;TMEM169;TMEM169;TMEM169;TMEM169;TMEM169;TMEM169;TMEM169;TMEM	2	216654928	hypo	-0.0097893	0.0474582	1	hypo	-0.136346	0.00363122	1	0	0	0	2	TSS1500;TSS1500;TSS1500	NM_001134369;NM_017724;NM_006309
cg23928726	no	PEX10;PEX10	1	2334858	hypo	-0.01422	0.0196739	3	hypo	-0.631739	0	1	0	0	0	2	1stExon;1stExon	NM_001040260;NM_001040261
cg16355231	no	PEX10;PEX10	1	2334839	hypo	-0.0187346	0.0213694	3	hypo	-0.816665	0	1	0	0	0	2	TSS1500;TSS1500	NM_001040261;NM_001040260
cg20823695	no	PEX10;PEX10	1	2335270	hypo	-0.0102286	0.0444741	3	hypo	-0.498181	0	1	0	0	0	2	Body;Body	NM_178120;NM_001038493
cg25379116	no	PEX19;PEX19;PEX19	1	158521497	hypo	-0.0105477	0.0300419	1	hypo	-0.0447519	0.546219	0	0	0	0	1	Body;Body	NM_001130012;NM_004785
cg13501527	no	PHF19;PHF19	9	122680295	hypo	-0.00820334	0.0364671	1	hypo	-0.475167	0	1	0	0	0	2	TSS1500	NM_002923
cg16549085	no	PHLDA2	11	2908557	hypo	-0.0171132	0.0242389	1	hypo	-0.214137	0.00538509	1	0	0	0	2	1stExon	NM_001080460
cg01974375	no	PI4KB	1	149565578	hypo	-0.0130036	0.0149068	1	hypo	-0.436782	0	1	0	0	1	3	Body	NM_152643
cg04066396	no	PKP4;PKP4	2	159023157	hypo	-0.00735782	0.0373337	1	hyper	0.0228471	0.680555	0	0	0	0	1	TSS1500;TSS200;TSS1500	NM_005485;NM_004704;NM_001003931
cg06073417	no	PLA1A	3	120799363	hypo	-0.00904073	0.0365231	1	hypo	-0.564658	0	1	0	0	0	2	Body;Body	NM_003484;NM_003483
cg05161074	no	PLA2G4E	15	40077177	hypo	-0.0129139	0.0421282	1	hypo	-0.418287	1.39e-06	1	0	0	0	2	Body	NM_002950
cg14234406	no	PLEC1;PLEC1;PLEC1	8	145100091	hypo	-0.0108776	0.0298088	2	hypo	-0.121761	0.0262418	1	0	0	0	2	5'UTR;5'UTR	NM_001136469;NM_023943
cg05595301	no	PLEC1;PLEC1;PLEC1	8	145100218	hypo	-0.0121644	0.0428448	2	hypo	-0.390193	4.08e-09	1	0	0	0	2	Body;Body	NM_001136469;NM_023943
cg02095290	no	PLEKHA7	11	16965471	hypo	-0.0150204	0.0490257	1	hyper	0.0657765	0.593732	0	0	0	0	1	1stExon	NM_176821
cg07368443	no	PLK3	1	45037924	hypo	-0.00937672	0.0451164	1	hypo	-0.294848	0.000117031	1	0	0	0	2	Body	NM_003307
cg07096110	no	PLXNB1;PLXNB1	3	48428993	hypo	-0.0125132	0.033401	1	hypo	-0.583764	1.5e-09	1	0	0	0	2	5'UTR;1stExon	NM_001136506;NM_001136506
cg13077562	no	PNOC	8	28230374	hypo	-0.00862946	0.029026	1	hypo	-0.630101	0	1	0	0	0	2	TSS1500	NM_002651
cg03226416	no	PNPLA8	7	107954273	hypo	-0.00878966	0.0446946	1	hypo	-0.191314	0.000114332	1	0	0	0	2	Body	NM_024102
cg13558087	no	POLR1E	9	37478517	hypo	-0.01304	0.0461052	1	hypo	-0.0262735	0.792981	0	0	0	0	1	Body;Body	NM_014815;NM_001079518
cg04976151	no	POLR2C	16	56053829	hypo	-0.0133301	0.0320473	1	hypo	-0.652749	0	1	0	0	0	2	Body;TSS1500;TSS1500;TSS1500	NM_001004333;NM_001142798;NM_174893;NM_001142799
cg20170989	no	POM121L12	7	53070215	hypo	-0.0133764	0.0330493	1	hypo	-0.727316	0	1	0	0	0	2	TSS1500	NM_014916
cg13008492	no	POPDC2	3	120844360	hypo	-0.0123912	0.032726	1	hypo	-0.862319	0	1	0	0	0	2	Body	NM_024956
cg17390301	no	POU2AF1;POU2AF1	11	110755303	hypo	-0.0181423	0.0315104	1	hyper	0.0615994	0.557994	0	0	0	0	1	Body	NM_015576
cg12819826	no	PPAN;PPAN-P2RY11	19	10077676	hypo	-0.0193042	0.0255674	1	hypo	-0.510446	3.46e-10	1	0	0	0	2	Body;TSS200	NM_015059;NR_029709
cg07699978	no	PPM1H	12	61480268	hypo	-0.0156008	0.0424528	1	hypo	-0.818304	0	1	0	0	0	2	5'UTR	NM_020386
cg01407062	no	PRC1;PRC1;PRC1	15	89339579	hypo	-0.0161298	0.0373337	1	hypo	-0.593821	1.16e-10	1	0	0	0	2	Body	NM_024686
cg14761019	no	PRDM16;PRDM16	1	3018345	hypo	-0.0163556	0.0318204	2	hypo	-0.621928	0	1	0	0	0	2	Body	NM_178014
cg14169886	no	PRDM16;PRDM16	1	3101709	hypo	-0.0142004	0.0059917	2	hypo	-0.642642	0	1	0	0	0	2	TSS1500	NM_178014
cg27382910	no	PTPRE	10	129697529	hypo	-0.0110266	0.0454387	1	hypo	-0.764017	0	1	0	0	0	2	TSS1500	NM_130847
cg26775866	no	PTTG1	5	159781771	hypo	-0.0152769	0.0131216	1	hypo	-0.623013	0	1	0	0	0	2	Body;Body;Body	NM_001039708;NM_001039707;NM_006643
cg23437162	no	QRICH1;IMPDH2;QRICH1	3	49042155	hypo	-0.0128113	0.00947794	1	hypo	-0.556137	0	1	0	0	0	2	Body;Body;Body;Body;Body;3'UTR;Body;Body;Body;Body	NM_020111;NM_020108;NM_020115;NM_001612;NM_020113;NM_001114121;NM_020069;NM_020109;NM_02010
cg12803006	no	RAD51L1;RAD51L1;RAD51L1	14	67356244	hypo	-0.0234292	0.0252505	1	hyper	0.0913809	0.460906	0	0	0	0	1	3'UTR;Body;Body;Body;Body	NM_001136136;NM_001136135;NM_000991;NM_001136134;NM_001136137
cg12680719	no	RBMS3;RBMS3;RBMS3	3	29939873	hypo	-0.0151411	0.0349302	1	hypo	-0.187641	0.181862	0	0	0	0	1	TSS1500	NM_001874
cg12167489	no	RBPMS;RBPMS;RBPMS;RBPMS	8	30410031	hypo	-0.0230659	0.0149068	1	hypo	-0.837117	2e-12	1	0	0	0	2	TSS1500;Body	NM_016369;NM_001002026
cg11331344	no	RECQL5;LOC643008	17	71141058	hypo	-0.0138456	0.00721629	1	hypo	-0.500086	0	1	0	0	0	2	TSS1500	NM_181619
cg16824301	no	RGS16	1	180839778	hypo	-0.0138061	0.0466312	1	hypo	-0.408746	0.000173955	1	0	0	0	2	Body	NM_004548
cg18150280	no	RGS2	1	191043482	hypo	-0.0190261	0.00721629	1	hypo	-1.08732	0	1	0	0	0	2	5'UTR;5'UTR	NM_001005914;NM_004636
cg08354053	no	RHBDL3	17	27654985	hypo	-0.0106114	0.0395868	1	hypo	-0.658085	0	1	0	0	0	2	Body	NM_032785
cg07308381	no	RNASEK;C17orf49;C17orf49;C17orf49	17	6858094	hypo	-0.00936544	0.0201995	1	hypo	-0.542972	0	1	0	0	0	2	3'UTR	NM_032342
cg26816636	no	RNF130	5	179427992	hypo	-0.0112247	0.0335783	1	hypo	-0.507345	3.8e-11	1	0	0	0	2	5'UTR	NM_003966
cg07850154	no	RNF180;RNF180	5	63496988	hypo	-0.0149748	0.0421527	1	hypo	-0.18644	0.06188	0	0	0	0	1	5'UTR	NM_005527
cg24512093	no	ROBO1;ROBO1;ROBO1;ROBO1	3	78780841	hypo	-0.012036	0.0451164	1	hypo	-0.896308	0	1	0	0	0	2	Body	NM_025135
cg05819223	no	ROR1;ROR1	1	64218087	hypo	-0.0131874	0.033401	1	hypo	-0.962121	0	1	0	0	0	2	Body	NR_002599
cg22625347	no	RPL21;RPL21P28	13	26723617	hypo	-0.0115915	0.018366	1	hypo	-0.0127535	0.873205	0	0	0	0	1	Body	NM_024817
cg06367459	no	RPL28;RPL28;RPL28;RPL28;RPL28	19	60590137	hypo	-0.0131393	0.033401	1	hypo	-0.388605	6.53e-07	1	0	0	0	2	TSS200	NM_080927
cg17916418	no	RPN1	3	129850831	hypo	-0.0143853	0.0396035	1	hypo	-0.68197	0	1	0	0	0	2	TSS200	NM_024680
cg06688362	no	RPP38;RPP38;RPP38;C10orf111;RPP38	10	15179420	hypo	-0.00903077	0.0349105	1	hypo	-0.0771812	0.182003	0	0	0	0	1	Body;Body;Body	NM_001144770;NM_001144771;NM_001144769
cg10399946	no	RPS18	6	33349994	hypo	-0.013062	0.0235942	1	hypo	-0.674584	0	1	0	0	0	2	5'UTR;1stExon	NM_005319;NM_005319
cg06848762	no	RPS6KA4;RPS6KA4	11	63882916	hypo	-0.00897025	0.0421282	1	hypo	-0.161033	0.000494619	1	0	0	0	2	Body	NM_152716
cg03008815	no	RPS6KL1	14	74442389	hypo	-0.00969811	0.0208578	1	hypo	-0.544429	0	1	0	0	0	2	Body	NM_005504
cg22768222	no	RUNX2;RUNX2	6	45491668	hypo	-0.0130214	0.0453237	1	hypo	-0.863817	0	1	0	0	0	2	TSS1500	NM_015613
cg00147638	no	RUNX3;RUNX3	1	25100626	hypo	-0.0133944	0.0157868	1	hypo	-0.647179	0	1	0	0	0	2	Body;Body	NM_138615;NM_014966
cg17018082	no	SAMD12;SAMD12	8	119497401	hypo	-0.0179182	0.0285874	1	hypo	-0.732428	1.8e-11	1	0	0	0	2	Body	NM_001031711
cg07346178	no	SAR1A;SAR1A	10	71599562	hypo	-0.0135791	0.0490785	1	hyper	0.0718987	0.45206	0	0	0	0	1	Body;Body;Body;Body	NM_001143784;NM_001143783;NM_001143785;NM_002005
cg27333426	no	SCAND3	6	28660561	hypo	-0.0139601	0.0373337	2	hypo	-0.726517	0	1	0	0	0	2	TSS1500	NM_002448
cg20007894	no	SCAND3	6	28648421	hypo	-0.0185876	0.0208344	2	hypo	-0.73133	1.44e-09	1	0	0	0	2	1stExon;1stExon;5'UTR;5'UTR	NM_001298;NM_001079878;NM_001298;NM_001079878
cg08996502	no	SCRIB;SCRIB	8	144969285	hypo	-0.0105915	0.033671	2	hypo	-0.0789539	0.0732598	0	0	0	0	1	1stExon	NM_006896
cg14108380	no	SDCCAG3;SDCCAG3;SDCCAG3	9	138419178	hypo	-0.0156725	0.0288305	1	hypo	-0.85533	1.8e-11	1	0	0	0	2	3'UTR;TSS1500	NM_152432;NM_032021
cg00069391	no	SDK1	7	3385831	hypo	-0.0195062	0.0493733	1	hypo	-0.733707	1.04e-06	1	0	0	0	2	TSS200;TSS200;TSS200	NM_199451;NM_199450;NM_014951
cg18843739	no	SDPR	2	192420775	hypo	-0.0128651	0.0241153	1	hypo	-0.166641	0.101613	0	0	0	0	1	Body;Body;Body;Body	NM_001136017;NM_001136125;NM_001760;NM_001136126
cg15145767	no	SEMA3B;SEMA3B	3	50281432	hypo	-0.0117626	0.0335783	1	hypo	-0.715733	0	1	0	0	0	2	Body	NM_004557
cg10525432	no	SEMA5A	5	9593960	hypo	-0.0210386	0.0425992	1	hyper	0.232691	0.144324	0	0	0	0	1	TSS200;TSS200;TSS200	NM_001077416;NM_001077419;NM_001077418
cg06945523	no	SFTA3	14	36044551	hypo	-0.0115263	0.0195677	1	hyper	0.143922	0.0399027	1	0	0	0	2	5'UTR;5'UTR;5'UTR	NM_206594;NM_206595;NM_001134285
cg11677744	no	SH3BP4	2	235528328	hypo	-0.0123701	0.024981	2	hypo	-0.60069	0	1	0	0	0	2	Body	NM_015001
cg02046017	no	SHANK2	11	70385054	hypo	-0.0201743	0.0197993	1	hypo	-0.632015	4.29e-09	1	0	0	0	2	TSS1500;TSS1500;TSS1500;TSS1500	NM_201552;NM_147203;NM_004467;NM_201553
cg10538440	no	SIM2;SIM2	21	37039552	hypo	-0.0125159	0.0313718	3	hypo	-0.719587	0	1	0	0	0	2	Body;Body	NR_021490;NR_021491
cg08737116	no	SLC22A15	1	116365010	hypo	-0.017636	0.0141323	1	hypo	-0.873183	0	1	0	0	0	2	1stExon;5'UTR	NM_205855;NM_205855
cg16950247	no	SLC22A24;SLC22A24	11	62668192	hypo	-0.0180219	0.0163662	1	hypo	-0.588834	3.01e-09	1	0	0	0	2	Body;Body	NR_027118;NR_027119
cg07080372	no	SLC25A22	11	786607	hypo	-0.0134738	0.0102986	1	hypo	-0.737294	0	1	0	0	1	3	TSS1500	NM_007100
cg07261473	no	SLC39A10;SLC39A10;SLC39A10	2	196229918	hypo	-0.0115963	0.024162	1	hyper	0.0759651	0.17363	0	0	0	0	1	Body	NR_026775
cg06126721	no	SLC43A2	17	1424815	hypo	-0.011931	0.0478674	1	hypo	-0.247495	0.0190979	1	0	0	0	2	Body	NM_022551
cg02636177	no	SLC4A4;SLC4A4	4	72419195	hypo	-0.0130568	0.0413179	1	hypo	-0.699055	0	1	0	0	0	2	TSS1500;TSS1500;TSS1500	NM_022089;NM_001141974;NM_001141973
cg04313338	no	SLC6A2	16	54293295	hypo	-0.0114936	0.033639	1	hypo	-0.329848	1.98e-10	1	0	0	0	2	Body;Body	NM_001134742;NM_001098484
cg15576918	no	SLC6A20;SLC6A20	3	45809373	hypo	-0.0102373	0.046935	1	hypo	-0.772915	0	1	0	0	0	2	3'UTR;TSS1500;3'UTR	NM_017730;NM_000884;NM_198880
cg00415424	no	SLC8A1;SLC8A1;SLC8A1;SLC8A1	2	40475994	hypo	-0.0122176	0.0489211	1	hypo	-0.738469	0	1	0	0	0	2	Body	NM_175058
cg10084993	no	SLC9A3R2;SLC9A3R2	16	2017648	hypo	-0.00925745	0.0296268	1	hyper	0.05775	0.504991	0	0	0	0	1	TSS1500;TSS1500	NM_014497;NM_001014972
cg02107844	no	SLCO3A1;SLCO3A1	15	90413840	hypo	-0.0106798	0.0266663	1	hypo	-0.00862177	0.930312	0	0	0	0	1	Body	NM_173667
cg05982301	no	SNCAIP	5	121779662	hypo	-0.0119168	0.0325188	1	hypo	-0.742548	0	1	0	0	0	2	Body;Body	NM_198400;NM_006154
cg20363891	no	SNED1	2	241587491	hypo	-0.0129666	0.0421282	2	hyper	0.0146648	0.886058	0	0	0	0	1	TSS200	NM_015720
cg00060836	no	SNHG6	8	67996866	hypo	-0.0125094	0.0226624	1	hypo	-0.510981	0	1	0	0	0	2	5'UTR;TSS1500;5'UTR;1stExon	NM_199231;NM_199234;NM_000514;NM_199231
cg06644515	no	SNORD47;GAS5;SNORD81;SNORD80;SNORD78;SNORD79	1	172101454	hypo	-0.0125247	0.0419094	1	hypo	-0.785225	0	1	0	0	0	2	Body;TSS200	NR_024430;NM_001001786
cg20556951	no	SP6	17	43289111	hypo	-0.0111728	0.00227184	1	hypo	-0.571642	0	1	0	0	0	2	Body	NM_139072
cg04141094	no	SPTBN1;SPTBN1	2	54638682	hypo	-0.00755606	0.0195677	1	hypo	-0.0723756	0.0948347	0	0	0	0	1	Body;Body	NM_004413;NM_001128141
cg12628260	no	SRRM1	1	24843271	hypo	-0.0108993	0.0180227	1	hypo	-0.15481	0.010111	1	0	0	0	2	Body	NM_002594
cg17971578	no	STK40	1	36625050	hypo	-0.0137516	0.0208578	1	hypo	-0.79695	0	1	0	0	0	2	Body;Body	NM_020208;NM_022405
cg01938118	no	STXBP3	1	109090622	hypo	-0.0111707	0.0427499	1	hyper	0.0357736	0.677977	0	0	0	0	1	Body	NR_026597
cg04053638	no	SUCLG1	2	84539898	hypo	-0.0172262	0.0270942	1	hyper	0.060099	0.528655	0	0	0	0	1	Body	NM_001105580
cg05221385	no	TAF10	11	6590080	hypo	-0.0100162	0.0242769	2	hypo	-0.154716	0.00199935	1	0	0	0	2	3'UTR	NM_018008
cg25879836	no	TAF10	11	6589375	hypo	-0.00825721	0.0421282	2	hypo	-0.535327	0	1	0	0	0	2	TSS200;TSS200	NM_001005527;NM_182522
cg03607573	no	TAF1D	11	93111537	hypo	-0.0147302	0.0425278	1	hypo	-0.78599	0	1	0	0	0	2	5'UTR	NM_013254
cg23560159	no	TAP2;TAP2	6	32913726	hypo	-0.0129956	0.0128453	1	hypo	-0.558196	0	1	0	0	0	2
cg08384146	no	TBC1D16	17	75596995	hypo	-0.0109675	0.0281652	1	hypo	-0.357883	2.7e-11	1	0	0	0	2	Body;Body	NM_001024660;NM_003947
cg16604658	no	TBK1	12	63133455	hypo	-0.0159975	0.00757283	1	hypo	-0.819576	0	1	0	0	0	2
cg26427417	no	TCTN2;TCTN2	12	122758772	hypo	-0.00617039	0.0498603	1	hypo	-0.0184209	0.746959	0	0	0	0	1	TSS200	NR_002801
cg02643667	no	TFF1	21	42659768	hypo	-0.0150801	0.0373337	1	hypo	-0.0772131	0.462321	0	0	0	0	1	TSS200	NM_007223
cg05126138	no	THAP9;THAP9	4	84040968	hypo	-0.00783465	0.0455084	1	hypo	-0.15552	0.000470945	1	0	0	0	2	TSS200	NR_031668
cg14080982	no	THSD4	15	69523092	hypo	-0.0188553	0.0258227	1	hypo	-0.376171	0.000549092	1	0	0	0	2	5'UTR;5'UTR;1stExon;TSS200;5'UTR	NM_001097590;NM_183005;NM_183005;NM_153244;NM_006414
cg23486561	no	TLN2;MIR190	15	60903075	hypo	-0.0170606	0.0297022	1	hypo	-0.143688	0.172106	0	0	0	0	1	TSS1500	NM_000567
cg06030846	no	TMEM108;TMEM108	3	134581182	hypo	-0.0109111	0.0216256	2	hypo	-0.693401	0	1	0	0	0	2	Body;Body;Body;Body	NM_001163925;NM_001039029;NM_172364;NM_001163926
cg23406136	no	TMEM115	3	50372383	hypo	-0.00864846	0.0436243	1	hypo	-0.461364	0	1	0	0	0	2	Body	NM_178128
cg25246082	no	TMEM156	4	38710679	hypo	-0.0164063	0.0394562	1	hypo	-0.881906	0	1	0	0	0	2	5'UTR;5'UTR;5'UTR	NM_001003680;NM_001003679;NM_002303
cg03475660	no	TMEM231;TMEM231;TMEM231	16	74147810	hypo	-0.0109444	0.0446655	1	hypo	-0.077111	0.293359	0	0	0	0	1	Body	NM_002248
cg19433091	no	TMEM62	15	41213790	hypo	-0.0126551	0.0425006	1	hypo	-0.352136	1.62e-07	1	0	0	0	2	Body;Body;Body;Body	NR_027653;NM_001160124;NM_001160125;NM_001300
cg14836018	no	TMX1	14	50776175	hypo	-0.0126216	0.0213663	1	hypo	-0.48895	1.06e-09	1	0	0	0	2	TSS1500;TSS1500	NM_001009936;NM_015651
cg01704609	no	TNFRSF19;TNFRSF19	13	23100847	hypo	-0.0171591	0.0276338	1	hypo	-0.826881	0	1	0	0	0	2	5'UTR;5'UTR	NM_147204;NM_021625
cg02272968	no	TNXB	6	32123751	hypo	-0.0129105	0.0428093	1	hypo	-0.76785	0	1	0	0	0	2	TSS1500;TSS1500	NM_001113561;NM_178532
cg01607849	no	TPI1;TPI1;TPI1	12	6846390	hypo	-0.00976465	0.0435027	1	hypo	-0.484204	0	1	0	0	0	2	Body	NM_017582
cg09016806	no	TRIM10;TRIM10	6	30228344	hypo	-0.0153992	0.0409119	1	hypo	-0.427137	3.76e-05	1	0	0	0	2	Body	NM_024919
cg01709766	no	TRIM6-TRIM34;TRIM34	11	5596894	hypo	-0.0157006	0.0217673	1	hypo	-0.729864	2.68e-10	1	0	0	0	2	TSS1500	NM_018142
cg15612947	no	TRIO	5	14517064	hypo	-0.0100571	0.0234126	1	hypo	-0.0312709	0.805745	0	0	0	0	1	Body;Body	NM_001135191;NM_003887
cg21120661	no	TRPM2	21	44634936	hypo	-0.0176206	0.0461625	1	hypo	-0.82306	2e-12	1	0	0	0	2	5'UTR	NM_006504
cg17183905	no	TRPV4;TRPV4	12	108738225	hypo	-0.0118669	0.0373337	1	hypo	-0.379321	9.74e-07	1	0	0	0	2	TSS200;Body;TSS200;Body	NM_001033554;NM_152904;NM_001033555;NM_001033553
cg11578532	no	TSTD1;TSTD1;TSTD1	1	159274751	hypo	-0.0275961	0.0468403	1	hyper	0.0210126	0.924118	0	0	0	0	1	Body	NM_020693
cg05339605	no	TTC7B	14	90339614	hypo	-0.0140083	0.0298841	2	hypo	-0.582991	4.67e-10	1	0	0	0	2	TSS1500	NM_000492
cg08641867	no	TTLL7	1	84168443	hypo	-0.0164806	0.0457341	1	hypo	-0.577927	2.59e-05	1	0	0	0	2	3'UTR;1stExon	NM_020982;NM_020982
cg26721803	no	TUBB	6	30798823	hypo	-0.00943196	0.0292971	2	hypo	-0.654774	0	1	0	0	0	2	TSS1500;5'UTR;1stExon	NM_001130910;NM_003965;NM_003965
cg15878619	no	TUBB	6	30795352	hypo	-0.0138549	0.0404523	2	hypo	-0.61968	0	1	0	0	0	2	Body;TSS1500	NR_002795;NM_005523
cg16423756	no	UBASH3B	11	122031400	hypo	-0.0104803	0.034048	2	hypo	-0.393343	0	1	0	0	0	2	1stExon	NM_012186
cg25994988	no	UBASH3B	11	122157592	hypo	-0.0108639	0.0216256	2	hypo	-0.407471	0	1	0	0	0	2	Body	NM_012334
cg08031413	yes	UBE2Q1	1	152795466	hypo	-0.0226686	0.00662371	1	hypo	-0.330937	0.00241434	1	0	0	0	2	TSS1500	NR_015411
cg23701314	no	UBR1	15	41174971	hypo	-0.0177169	0.0314596	1	hypo	-0.614926	1.43e-10	1	0	0	0	2	Body	NR_003948
cg14688178	no	UGT2B7	4	70010995	hypo	-0.01187	0.0490785	1	hypo	-0.516039	3.77e-07	1	0	0	0	2	Body	NR_027036
cg24787823	no	UNC5D	8	35732841	hypo	-0.0104402	0.0207135	1	hypo	-0.67521	0	1	0	0	0	2	5'UTR;5'UTR;1stExon	NM_001105533;NM_024913;NM_001105533
cg21995800	no	WDR77	1	111785899	hypo	-0.0128058	0.0149068	1	hypo	-0.570869	0	1	0	0	0	2	3'UTR;3'UTR;3'UTR;3'UTR;3'UTR	NM_001144927;NM_001144928;NM_017595;NM_001144929;NM_001001349
cg05170183	no	VOPP1	7	55551881	hypo	-0.0177322	0.0346464	1	hypo	-0.956284	0	1	0	0	0	2	Body;Body	NM_001145044;NM_013272
cg26798702	no	VWA1;VWA1	1	1362907	hypo	-0.0107768	0.0374189	1	hypo	-0.57767	0	1	0	0	0	2	1stExon;5'UTR;TSS200	NM_006026;NM_006026;NR_026991
cg00887902	no	XKR4	8	56598947	hypo	-0.0102409	0.0431822	1	hypo	-0.593354	0	1	0	0	0	2	5'UTR	NM_001012418
cg18927317	no	YWHAG	7	75825546	hypo	-0.0116322	0.0302818	1	hypo	-0.0692606	0.245319	0	0	0	0	1	Body	NM_007118
cg01592687	no	ZBTB45	19	63717950	hypo	-0.0105682	0.0192445	1	hypo	-0.328609	1.05e-06	1	0	0	0	2	TSS1500	NM_025009
cg06790825	no	ZDHHC17	12	75681765	hypo	-0.00864922	0.0446946	1	hypo	-0.176917	2.05e-05	1	0	0	0	2	5'UTR;5'UTR	NM_020150;NM_001142648
cg03700131	no	ZFR	5	32479300	hypo	-0.01711	0.0208578	1	hypo	-0.344826	9.33e-07	1	0	0	0	2	Body;Body	NM_033401;NM_138994
cg26819916	no	ZKSCAN5;ZKSCAN5	7	98940459	hypo	-0.00883516	0.0317903	1	hypo	-0.051587	0.24024	0	0	0	0	1	Body	NM_015423
cg10537220	no	ZNF365;ZNF365;ZNF365	10	63803801	hypo	-0.00894861	0.0416371	1	hypo	-0.0766805	0.131638	0	0	0	0	1	TSS1500	NM_000583
cg00916117	yes	ZNF451;ZNF451	6	57142552	hypo	-0.0240009	0.0211515	1	hypo	-0.101081	0.496324	0	0	0	0	1	Body;Body;Body	NM_003550;NM_001013837;NM_001013836
cg01290153	no	ZNF628	19	60679227	hypo	-0.0119892	0.0385066	1	hypo	-0.544107	7e-12	1	0	0	0	2	Body	NM_181644
cg01919488	no	ZNF638;ZNF638	2	71412097	hypo	-0.0152271	0.015622	1	hypo	-0.304411	9.66e-05	1	0	0	0	2	Body	NM_013275
cg02703822	no	ZNF704	8	81842562	hypo	-0.0168472	0.0428646	2	hypo	-0.541381	2.98e-05	1	0	0	0	2	1stExon	NM_000706
cg07568841	no	ZNRF2	7	30329306	hypo	-0.0146937	0.0485274	1	hypo	-0.77037	0	1	0	0	0	2	Body	NM_001074
cg10501210	yes		1	206063643	hypo	-0.0285645	0.00546864	no_annotation	hypo	-1.08965	0	1	1	0	0	3	3'UTR	NM_030651
cg26368228	yes		1	170037448	hypo	-0.0184586	0.00191414	no_annotation	hypo	-0.300179	9.04e-07	1	0	0	0	2	Body;Body	NM_198229;NM_002926
cg17066943	yes		6	34300298	hypo	-0.0128468	0.00923776	no_annotation	hypo	-0.602464	0	1	0	0	0	2	1stExon;5'UTR	NM_001099218;NM_001099218
cg26140749	yes		8	143818268	hypo	-0.0176544	0.00474737	no_annotation	hypo	-0.166231	0.035012	1	0	0	0	2	TSS1500;TSS1500	NM_002617;NM_153818
cg13428009	yes		9	138502992	hypo	-0.0168754	0.00757283	no_annotation	hypo	-0.747213	0	1	0	0	0	2	TSS200	NM_001099218
cg10001186	yes		11	94522477	hypo	-0.0155436	0.00580098	no_annotation	hypo	-0.503556	0	1	0	0	0	2	3'UTR	NM_030651
cg02705918	yes		12	112571619	hypo	-0.0196409	8.42e-05	no_annotation	hypo	-0.251111	0.00186569	1	0	0	0	2	1stExon	NM_001099218
cg01528542	yes		12	79992363	hypo	-0.0275587	1.41e-08	no_annotation	hypo	-0.827981	0	1	1	0	1	4	Body;Body	NM_198229;NM_002926
cg11436113	yes		20	19139145	hypo	-0.0132228	0.00845364	no_annotation	hypo	-0.660229	0	1	0	0	0	2	3'UTR	NM_030651
cg08263140	no		1	32636825	hypo	-0.0130076	0.024162	no_annotation	hypo	-0.761457	0	1	0	0	0	2
cg24598158	no		1	204854888	hypo	-0.0183447	0.0425278	no_annotation	hypo	-0.664127	4.45e-09	1	0	0	0	2
cg00146437	no		1	207596492	hypo	-0.0131658	0.0413179	no_annotation	hypo	-0.776809	0	1	0	0	0	2
cg14557825	no		1	9473985	hypo	-0.0150107	0.0358429	no_annotation	hypo	-0.38843	2.92e-07	1	0	0	0	2
cg22736624	no		1	207431973	hypo	-0.0213652	0.020987	no_annotation	hypo	-0.715096	9.09e-09	1	0	0	0	2
cg03116124	no		1	229359831	hypo	-0.0169436	0.0207151	no_annotation	hypo	-0.757475	2e-11	1	0	0	0	2
cg03428503	no		1	230931014	hypo	-0.0196147	0.0270942	no_annotation	hypo	-1.05518	0	1	0	0	0	2
cg20607293	no		1	145579327	hypo	-0.0122192	0.0309803	no_annotation	hypo	-0.620707	0	1	0	0	0	2
cg06436573	no		1	69208923	hypo	-0.0109783	0.0425278	no_annotation	hypo	-0.466339	2.56e-09	1	0	0	0	2
cg05365199	no		1	219671510	hypo	-0.0126266	0.0191331	no_annotation	hypo	-0.611969	0	1	0	0	0	2
cg19356311	no		1	1845933	hypo	-0.0148108	0.0425006	no_annotation	hypo	-0.23371	0.0126695	1	0	0	0	2
cg05417035	no		2	18014114	hypo	-0.0137994	0.0241153	no_annotation	hypo	-0.845214	0	1	0	0	0	2
cg06573398	no		2	234351653	hypo	-0.0134951	0.0412	no_annotation	hypo	-0.517254	8.75e-07	1	0	0	0	2
cg22943590	no		2	66502301	hypo	-0.0311796	0.0385066	no_annotation	hypo	-1.12114	5e-12	1	0	0	0	2
cg09567048	no		2	46310384	hypo	-0.0150898	0.033671	no_annotation	hypo	-0.841646	0	1	0	0	0	2
cg17156491	no		2	43113012	hypo	-0.0113124	0.0498603	no_annotation	hypo	-0.277649	4.88e-06	1	0	0	0	2
cg24611351	no		2	71082059	hypo	-0.0132985	0.0357472	no_annotation	hypo	-0.680512	0	1	0	0	0	2
cg11807280	no		2	66508148	hypo	-0.0286058	0.0425006	no_annotation	hypo	-0.980427	2e-12	1	0	0	0	2
cg08558886	no		2	151178083	hypo	-0.0242061	0.00806034	no_annotation	hypo	-0.454876	0.000482919	1	0	0	0	2
cg01077058	no		2	240732537	hypo	-0.0120295	0.0419094	no_annotation	hypo	-0.751633	0	1	0	0	0	2
cg01002208	no		2	134293325	hypo	-0.0204465	0.0298841	no_annotation	hypo	-0.496854	7.06e-05	1	0	0	0	2
cg20608192	no		2	112911444	hypo	-0.00862343	0.0241153	no_annotation	hypo	-0.374253	2.5e-11	1	0	0	0	2
cg01491071	no		2	206498061	hypo	-0.0122949	0.0314975	no_annotation	hypo	-0.821793	0	1	0	0	0	2
cg14731400	no		2	42154259	hypo	-0.0123633	0.0395345	no_annotation	hypo	-0.736306	0	1	0	0	0	2
cg03065107	no		2	31350659	hypo	-0.0106328	0.0372823	no_annotation	hypo	-0.885006	0	1	0	0	0	2
cg07988979	no		2	239553352	hypo	-0.0144865	0.0305129	no_annotation	hypo	-0.532175	3e-12	1	0	0	0	2
cg21484910	no		2	39951165	hypo	-0.0156794	0.0171644	no_annotation	hypo	-1.0298	0	1	0	0	0	2
cg07362512	no		2	2549325	hypo	-0.0114725	0.038432	no_annotation	hypo	-0.610295	0	1	0	0	0	2
cg13135455	no		2	241508991	hypo	-0.0119109	0.0162072	no_annotation	hypo	-0.672966	0	1	0	0	0	2
cg25736183	no		2	134484100	hypo	-0.0102223	0.0305129	no_annotation	hypo	-0.288217	0.000104126	1	0	0	0	2
cg17727773	no		2	241507121	hypo	-0.0104188	0.029026	no_annotation	hypo	-0.42512	8.61e-08	1	0	0	0	2
cg04669895	no		2	74795315	hypo	-0.0180116	0.00896361	no_annotation	hypo	-0.950276	0	1	0	0	0	2
cg08177332	no		3	99826572	hypo	-0.0110716	0.0466733	no_annotation	hypo	-0.701399	0	1	0	0	0	2
cg03368818	no		3	43995825	hypo	-0.0156456	0.0424528	no_annotation	hypo	-0.847848	9e-12	1	0	0	0	2
cg16782084	no		3	135260071	hypo	-0.00977579	0.0192445	no_annotation	hypo	-0.623332	0	1	0	0	0	2
cg18456640	no		3	192169199	hypo	-0.0201174	0.024353	no_annotation	hypo	-1.07097	0	1	0	0	0	2
cg08468401	no		3	14278135	hypo	-0.0225614	0.024603	no_annotation	hypo	-1.02752	0	1	0	0	0	2
cg19527157	no		3	195206306	hypo	-0.0177257	0.0305129	no_annotation	hypo	-0.739834	1e-11	1	0	0	0	2
cg05481881	no		3	152104016	hypo	-0.013106	0.0249965	no_annotation	hypo	-0.86048	0	1	0	0	0	2
cg11321190	no		3	37214894	hypo	-0.0159693	0.0204059	no_annotation	hypo	-0.733997	0	1	0	0	0	2
cg17189558	no		3	162362135	hypo	-0.0171054	0.0384667	no_annotation	hypo	-0.436224	0.0022636	1	0	0	0	2
cg14526671	no		4	27840119	hypo	-0.0238502	0.0300419	no_annotation	hypo	-0.51715	2.72e-06	1	0	0	0	2
cg08857936	no		4	188776177	hypo	-0.01699	0.0490558	no_annotation	hypo	-0.459646	0.00170572	1	0	0	0	2
cg12404294	no		4	95100280	hypo	-0.0122924	0.0490221	no_annotation	hypo	-0.63083	1.67e-10	1	0	0	0	2
cg19142035	no		4	9142303	hypo	-0.00952396	0.0264383	no_annotation	hypo	-0.702801	0	1	0	0	0	2
cg12360753	no		4	171039201	hypo	-0.0140106	0.0415352	no_annotation	hypo	-0.371633	2.28e-05	1	0	0	0	2
cg17295733	no		4	37128797	hypo	-0.0167061	0.0425006	no_annotation	hypo	-0.58885	2.35e-07	1	0	0	0	2
cg21464289	no		4	40950926	hypo	-0.0109917	0.0264587	no_annotation	hypo	-0.655789	0	1	0	0	0	2
cg13170174	no		4	130920414	hypo	-0.0188118	0.0235942	no_annotation	hypo	-0.888784	0	1	0	0	0	2
cg03806261	no		4	166073696	hypo	-0.00777905	0.0223194	no_annotation	hypo	-0.451146	0	1	0	0	0	2
cg12692069	no		4	158116495	hypo	-0.0178595	0.0358429	no_annotation	hypo	-0.904114	0	1	0	0	0	2
cg13894719	no		4	56228980	hypo	-0.0193529	0.00229742	no_annotation	hypo	-0.878609	0	1	0	0	0	2
cg01152072	no		4	26706373	hypo	-0.0137437	0.00757283	no_annotation	hypo	-0.654171	0	1	0	0	0	2
cg16462648	no		5	55421007	hypo	-0.0153281	0.0436233	no_annotation	hypo	-0.919964	0	1	0	0	0	2
cg27348779	no		5	92666921	hypo	-0.0146443	0.0435768	no_annotation	hypo	-0.373186	6.18e-05	1	0	0	0	2
cg14571539	no		5	128774521	hypo	-0.0212885	0.00242751	no_annotation	hypo	-0.898983	0	1	0	0	0	2
cg22838685	no		5	9602503	hypo	-0.0146627	0.0264587	no_annotation	hypo	-0.457415	4.66e-08	1	0	0	0	2
cg26403171	no		5	148487907	hypo	-0.0115717	0.0371373	no_annotation	hypo	-0.255189	0.000430522	1	0	0	0	2
cg09050058	no		5	2239856	hypo	-0.0130272	0.0475214	no_annotation	hypo	-0.449167	3.01e-09	1	0	0	0	2
cg14122403	no		5	121527397	hypo	-0.014225	0.0264383	no_annotation	hypo	-0.424506	2.24e-06	1	0	0	0	2
cg04216235	no		5	172670667	hypo	-0.0118841	0.0468878	no_annotation	hypo	-0.606562	2.54e-09	1	0	0	0	2
cg01606885	no		5	53801628	hypo	-0.0196629	0.0113482	no_annotation	hypo	-0.76106	1.5e-11	1	0	0	0	2
cg04550712	no		5	141203595	hypo	-0.0130122	0.0427499	no_annotation	hypo	-1.03029	0	1	0	0	0	2
cg01872122	no		5	16993481	hypo	-0.0151114	0.00757283	no_annotation	hypo	-0.52595	1.14e-08	1	0	0	0	2
cg18384794	no		5	148489708	hypo	-0.0173272	0.0409399	no_annotation	hypo	-0.652361	9.86e-08	1	0	0	0	2
cg09640300	no		6	7586143	hypo	-0.0163527	0.0451164	no_annotation	hypo	-0.973133	0	1	0	0	0	2
cg27409484	no		6	71778614	hypo	-0.0148261	0.0388144	no_annotation	hypo	-0.66976	0	1	0	0	0	2
cg06804823	no		6	31906614	hypo	-0.0265012	0.0187404	no_annotation	hypo	-0.532985	7.74e-05	1	0	0	0	2
cg05316627	no		6	87917980	hypo	-0.0198864	0.00757283	no_annotation	hypo	-0.662279	0	1	0	0	1	3
cg11045198	no		6	106437575	hypo	-0.0146604	0.0323647	no_annotation	hypo	-0.54491	1.62e-10	1	0	0	0	2
cg19395089	no		6	169334369	hypo	-0.0123635	0.0300419	no_annotation	hypo	-0.181223	0.00707584	1	0	0	0	2
cg27158519	no		6	113686896	hypo	-0.0150083	0.00896361	no_annotation	hypo	-0.870357	0	1	0	0	0	2
cg17971129	no		6	3811460	hypo	-0.0162096	0.0364671	no_annotation	hypo	-0.500049	4.16e-10	1	0	0	0	2
cg17593342	no		6	14145593	hypo	-0.0154867	0.00923776	no_annotation	hypo	-0.7622	0	1	0	0	0	2
cg13959344	no		6	33009620	hypo	-0.0155796	0.00678857	no_annotation	hypo	-0.57209	0	1	0	0	0	2
cg08179353	no		7	51018088	hypo	-0.0194365	0.0149068	no_annotation	hypo	-0.408951	5.46e-06	1	0	0	0	2
cg07737644	no		7	40927688	hypo	-0.0122423	0.0471654	no_annotation	hypo	-0.670767	0	1	0	0	0	2
cg16110788	no		7	22568658	hypo	-0.0100062	0.0392847	no_annotation	hypo	-0.401885	0	1	0	0	0	2
cg16888547	no		7	32306022	hypo	-0.0213258	0.0349105	no_annotation	hypo	-0.762838	6.49e-09	1	0	0	0	2
cg21762695	no		7	35989220	hypo	-0.00944385	0.0350917	no_annotation	hypo	-0.312303	2.57e-06	1	0	0	0	2
cg18928221	no		7	93597035	hypo	-0.0156032	0.0208578	no_annotation	hypo	-1.00893	0	1	0	0	0	2
cg22543892	no		7	84995900	hypo	-0.0148571	0.0379153	no_annotation	hypo	-0.673311	0	1	0	0	0	2
cg00830086	no		8	966911	hypo	-0.012245	0.0475579	no_annotation	hypo	-0.535451	1.4e-11	1	0	0	0	2
cg03150753	no		8	93721429	hypo	-0.0136297	0.0320473	no_annotation	hypo	-0.707463	4e-12	1	0	0	0	2
cg26140475	no		8	126594740	hypo	-0.0166572	0.029026	no_annotation	hypo	-0.486153	1.02e-10	1	0	0	0	2
cg12443285	no		8	957713	hypo	-0.0172985	0.0149068	no_annotation	hypo	-0.5272	2.6e-10	1	0	0	0	2
cg03090969	no		8	104187042	hypo	-0.0119641	0.0461052	no_annotation	hypo	-0.816082	0	1	0	0	0	2
cg14580859	no		9	122731671	hypo	-0.0121988	0.0373337	no_annotation	hypo	-0.72143	0	1	0	0	0	2
cg13669432	no		9	125983283	hypo	-0.0150147	0.0108827	no_annotation	hypo	-0.750794	0	1	0	0	0	2
cg13449257	no		9	136494949	hypo	-0.0160087	0.0115119	no_annotation	hypo	-0.8856	0	1	0	0	0	2
cg13654103	no		9	109853120	hypo	-0.0179861	0.00306765	no_annotation	hypo	-0.748039	0	1	0	0	0	2
cg07877987	no		10	133721434	hypo	-0.0146772	0.0490257	no_annotation	hypo	-0.631368	1.94e-09	1	0	0	0	2
cg03308038	no		10	132756566	hypo	-0.0141204	0.0461052	no_annotation	hypo	-0.665395	0	1	0	0	0	2
cg15284082	no		10	76812533	hypo	-0.0163894	0.0448629	no_annotation	hypo	-0.935395	0	1	0	0	0	2
cg03475044	no		10	2131765	hypo	-0.0134099	0.0300419	no_annotation	hypo	-0.519177	0	1	0	0	0	2
cg09558425	no		10	30113289	hypo	-0.017155	0.0444741	no_annotation	hypo	-0.713016	0	1	0	0	0	2
cg10983206	no		10	7604407	hypo	-0.0142183	0.0493149	no_annotation	hypo	-0.805148	0	1	0	0	0	2
cg26729956	no		10	119488857	hypo	-0.0155261	0.0359734	no_annotation	hypo	-0.75759	0	1	0	0	0	2
cg02879776	no		10	80077116	hypo	-0.0128132	0.0412716	no_annotation	hypo	-0.847531	0	1	0	0	0	2
cg06417385	no		10	11887117	hypo	-0.0140513	0.024603	no_annotation	hypo	-0.836171	0	1	0	0	0	2
cg03917666	no		10	3967608	hypo	-0.0133489	0.020003	no_annotation	hypo	-0.593764	5.03e-07	1	0	0	0	2
cg05787063	no		10	6780639	hypo	-0.0150361	0.0187404	no_annotation	hypo	-0.804838	0	1	0	0	0	2
cg23656300	no		10	133721202	hypo	-0.0106194	0.0428448	no_annotation	hypo	-0.496545	0	1	0	0	0	2
cg16924753	no		11	130136738	hypo	-0.0118589	0.0487329	no_annotation	hypo	-0.84252	0	1	0	0	0	2
cg14533401	no		11	108496954	hypo	-0.0156825	0.0302818	no_annotation	hypo	-0.916591	0	1	0	0	0	2
cg01282174	no		11	119135354	hypo	-0.0264018	0.0324457	no_annotation	hypo	-0.73096	4.37e-10	1	0	0	0	2
cg15910070	no		11	101187149	hypo	-0.0179409	0.0446946	no_annotation	hypo	-0.742129	1.67e-09	1	0	0	0	2
cg03506372	no		11	60654179	hypo	-0.0136423	0.0281057	no_annotation	hypo	-0.653728	0	1	0	0	0	2
cg11496466	no		12	130614875	hypo	-0.0191896	0.0373337	no_annotation	hypo	-0.261557	0.00770083	1	0	0	0	2
cg22609908	no		12	729020	hypo	-0.0148113	0.0205344	no_annotation	hypo	-0.307855	0.00576841	1	0	0	0	2
cg03510486	no		12	51550807	hypo	-0.0122508	0.0288305	no_annotation	hypo	-0.652902	0	1	0	0	0	2
cg00753885	no		12	55688064	hypo	-0.0114251	0.021358	no_annotation	hypo	-0.222541	0.00539326	1	0	0	0	2
cg18215449	no		12	64375740	hypo	-0.015215	0.0195677	no_annotation	hypo	-0.71769	0	1	0	0	0	2
cg06492796	no		12	95407188	hypo	-0.0152756	0.00823727	no_annotation	hypo	-0.63078	0	1	0	0	0	2
cg26856578	no		13	78258871	hypo	-0.0144127	0.0299215	no_annotation	hypo	-0.878975	0	1	0	0	0	2
cg04419547	no		13	24488548	hypo	-0.016246	0.0305129	no_annotation	hypo	-0.30444	0.000960162	1	0	0	0	2
cg06789519	no		13	111601905	hypo	-0.00870545	0.0466733	no_annotation	hypo	-0.182839	0.002704	1	0	0	0	2
cg07859753	no		13	95098258	hypo	-0.0195908	0.0392847	no_annotation	hypo	-1.0681	0	1	0	0	0	2
cg15391555	no		13	33027205	hypo	-0.0152673	0.030233	no_annotation	hypo	-0.756847	1e-11	1	0	0	0	2
cg25452231	no		13	70395078	hypo	-0.0220345	0.00769168	no_annotation	hypo	-0.83777	0	1	0	0	0	2
cg08717751	no		13	36779008	hypo	-0.0169125	0.0194533	no_annotation	hypo	-0.821764	0	1	0	0	0	2
cg03853945	no		13	82922018	hypo	-0.0129484	0.0342142	no_annotation	hypo	-0.809127	0	1	0	0	0	2
cg11117305	no		14	52365364	hypo	-0.00950236	0.0343082	no_annotation	hypo	-0.254428	0.00130372	1	0	0	0	2
cg00864530	no		14	37441673	hypo	-0.0156165	0.0249796	no_annotation	hypo	-0.709326	0	1	0	0	0	2
cg22805381	no		14	50829938	hypo	-0.0140017	0.0144674	no_annotation	hypo	-0.878334	0	1	0	0	0	2
cg04742397	no		14	95056307	hypo	-0.014725	0.000738933	no_annotation	hypo	-0.612648	0	1	0	0	0	2
cg07811054	no		15	95120915	hypo	-0.010816	0.0395868	no_annotation	hypo	-0.547484	1.77e-10	1	0	0	0	2
cg07097876	no		15	69197051	hypo	-0.0122839	0.0436233	no_annotation	hypo	-0.796662	0	1	0	0	0	2
cg16765088	no		15	97457994	hypo	-0.0100354	0.0226624	no_annotation	hypo	-0.81639	0	1	0	0	0	2
cg05507654	no		16	87037358	hypo	-0.0144384	0.0319452	no_annotation	hypo	-0.666426	0	1	0	0	0	2
cg07069636	no		16	30579250	hypo	-0.0105174	0.0192445	no_annotation	hypo	-0.471686	0	1	0	0	0	2
cg09780767	no		16	84439598	hypo	-0.00938097	0.0217673	no_annotation	hypo	-0.592725	0	1	0	0	0	2
cg05405914	no		16	8879734	hypo	-0.0124311	0.0224857	no_annotation	hypo	-0.499923	0	1	0	0	0	2
cg02244274	no		16	83984181	hypo	-0.00895028	0.0275165	no_annotation	hypo	-0.61264	0	1	0	0	0	2
cg08285646	no		16	67990001	hypo	-0.0116206	0.0481948	no_annotation	hypo	-0.396357	2.2e-11	1	0	0	0	2
cg16807297	no		16	14283427	hypo	-0.0176199	0.0270942	no_annotation	hypo	-0.924865	0	1	0	0	0	2
cg16426215	no		16	55264355	hypo	-0.0111335	0.0216459	no_annotation	hypo	-0.432101	3.86e-08	1	0	0	0	2
cg01955153	no		16	49327353	hypo	-0.0149319	0.0217673	no_annotation	hypo	-0.549248	0	1	0	0	0	2
cg02097429	no		16	27118496	hypo	-0.0143294	0.00899356	no_annotation	hypo	-0.422139	5.58e-10	1	0	0	0	2
cg10424974	no		16	64945849	hypo	-0.0123871	0.000113533	no_annotation	hypo	-0.8291	0	1	0	0	0	2
cg16449262	no		16	47864960	hypo	-0.019958	0.0219825	no_annotation	hypo	-0.395682	4.97e-05	1	0	0	0	2
cg08626831	no		17	20782150	hypo	-0.0178325	0.0183872	no_annotation	hypo	-0.707362	1e-12	1	0	0	0	2
cg06474661	no		17	45594270	hypo	-0.0107723	0.0315104	no_annotation	hypo	-0.533527	0	1	0	0	0	2
cg06788856	no		17	1768719	hypo	-0.0176421	0.0334307	no_annotation	hypo	-0.671352	4.08e-08	1	0	0	0	2
cg06769994	no		17	45643537	hypo	-0.0180329	0.0302818	no_annotation	hypo	-0.797179	0	1	0	0	0	2
cg06396527	no		17	6286082	hypo	-0.0131802	0.0451164	no_annotation	hypo	-0.613922	1.7e-11	1	0	0	0	2
cg09648727	no		17	76976337	hypo	-0.0183203	0.0249965	no_annotation	hypo	-0.501297	1.67e-06	1	0	0	0	2
cg00101260	no		17	50781656	hypo	-0.00998546	0.0365231	no_annotation	hypo	-0.592138	0	1	0	0	0	2
cg10613706	no		17	19296242	hypo	-0.00977139	0.0276338	no_annotation	hypo	-0.586229	0	1	0	0	0	2
cg19103536	no		17	60828349	hypo	-0.0163527	0.0323885	no_annotation	hypo	-0.48079	2.62e-09	1	0	0	0	2
cg21922223	no		17	73050713	hypo	-0.0127645	0.00757283	no_annotation	hypo	-0.411115	0	1	0	0	0	2
cg05863499	no		17	53428078	hypo	-0.0157133	0.00855709	no_annotation	hypo	-0.324783	4.94e-06	1	0	0	0	2
cg21469505	no		18	45339747	hypo	-0.0144377	0.0384667	no_annotation	hypo	-0.723903	0	1	0	0	0	2
cg00103778	no		20	29659702	hypo	-0.0117083	0.0427499	no_annotation	hypo	-0.663298	0	1	0	0	0	2
cg24616366	no		20	1729084	hypo	-0.0184845	0.0334307	no_annotation	hypo	-0.508195	3.65e-07	1	0	0	0	2
cg16201146	no		20	19139526	hypo	-0.0133187	0.0296268	no_annotation	hypo	-0.821791	0	1	0	0	0	2
cg01582066	no		22	30387065	hypo	-0.00908562	0.0314975	no_annotation	hypo	-0.895133	0	1	0	0	0	2
cg18469292	no		22	48085711	hypo	-0.0116342	0.0359669	no_annotation	hypo	-0.308931	4.08e-05	1	0	0	0	2
cg13026587	no		12	120018051	hypo	-0.014441	0.00923776	no_annotation	hyper	0.00050341	0.995486	0	0	0	0	1
cg14962394	no		1	26121972	hypo	-0.0104456	0.0425278	no_annotation	hypo	-0.0389172	0.522937	0	0	0	0	1
cg25303396	no		1	59054606	hypo	-0.0107419	0.0360969	no_annotation	hypo	-0.0447752	0.500809	0	0	0	0	1
cg07570898	no		1	117082356	hypo	-0.0193584	0.0425278	no_annotation	hypo	-0.177325	0.186963	0	0	0	0	1
cg16762595	no		2	8202660	hypo	-0.0224424	0.0329512	no_annotation	hypo	-0.197974	0.142877	0	0	0	0	1
cg07479270	no		2	47566966	hypo	-0.0211647	0.0349105	no_annotation	hypo	-0.114842	0.610194	0	0	0	0	1
cg08381046	no		5	112322214	hypo	-0.0173246	0.0374189	no_annotation	hypo	-0.0775279	0.515946	0	0	0	0	1
cg17979824	no		8	118411854	hypo	-0.0160336	0.0195159	no_annotation	hypo	-0.0445786	0.661168	0	0	0	0	1
cg17555806	no		10	74118123	hypo	-0.0130045	0.0343082	no_annotation	hypo	-0.168341	0.134698	0	0	0	0	1
cg24986840	no		11	112199039	hypo	-0.0228783	0.0298841	no_annotation	hypo	-0.0241378	0.868292	0	0	0	0	1
cg13226968	no		11	518653	hypo	-0.0133058	0.0436233	no_annotation	hypo	-0.0214143	0.815998	0	0	0	0	1
cg02622852	no		11	56773258	hypo	-0.0168663	0.024162	no_annotation	hypo	-0.0474088	0.653591	0	0	0	0	1
cg02273779	no		12	129730374	hypo	-0.0121579	0.0335783	no_annotation	hypo	-0.00766949	0.924668	0	0	0	0	1
cg12600021	no		20	32265834	hypo	-0.0123699	0.0374189	no_annotation	hypo	-0.106733	0.156312	0	0	0	0	1
cg03033629	no		20	33201309	hypo	-0.0146891	0.0349105	no_annotation	hypo	-0.0797879	0.449065	0	0	0	0	1
