# Supplementary material for: Aging-associated DNA methylation changes in middle-aged individuals: the Young Finns study
Source: BMC Genomics. 2016 Feb 9;17:103. doi: 10.1186/s12864-016-2421-z (PMC4746895; doi:10.1186/s12864-016-2421-z)
Supplement: Additional file 4: Table S5. — A summary table where the 70 genes with more than one hypomethylated or more than one hypermethylated a-CpGs per gene are presented. (XLSX 15 kb) [file 12864_2016_2421_MOESM4_ESM.xlsx]

## Sheet: Sheet2
Additional file 4: Table 5. The DNA methylation analysis by 450Beadchip technology showed that hypermethylation with advancing age was more common within genes with more association hits in middle-aged subjects (The Young Finns Study, N=184, follow-up in 2011, age range 40 - 49 years). This is a summary table and the full list of a-CpGs identified in the study is shown in Additional file 3: Table…
TargetID	Direction of aging-association	Gene name	Number of association-hits		TargetID	Direction of aging-association	Gene name	Number of association-hits
cg16355231	hypo	PEX10;PEX10	3		cg01227537	hyper	ZIC1	4
cg20823695	hypo		3		cg02519751	hyper		4
cg23928726	hypo		3		cg05700079	hyper		4
cg01641136	hypo	CISH;CISH	3		cg23449696	hyper		4
cg08996521	hypo		3		cg02479575	hyper	MIR7-3;C19orf30	4
cg27589809	hypo		3		cg15789607	hyper		4
cg16423756	hypo	UBASH3B	2		cg21927946	hyper		4
cg25994988	hypo		2		cg26005082	hyper		4
cg15878619	hypo	TUBB	2		cg03523785	hyper	FOXG1	4
cg26721803	hypo		2		cg07489048	hyper		4
cg05221385	hypo	TAF10	2		cg16038120	hyper		4
cg25879836	hypo		2		cg17525102	hyper		4
cg20007894	hypo	SCAND3	2		cg11152943	hyper	TRAPPC9;TRAPPC9	3
cg27333426	hypo		2		cg12737392	hyper		3
cg14169886	hypo	PRDM16;PRDM16	2		cg24521757	hyper		3
cg14761019	hypo		2		cg03342498	hyper	TFAP2A;TFAP2A;TFAP2A	3
cg05595301	hypo	PLEC1;PLEC1;PLEC1	2		cg14909730	hyper		3
cg14234406	hypo		2		cg22836400	hyper		3
cg19344626	hypo	NWD1	2		cg01919885	hyper	RGS12;RGS12	3
cg20249566	hypo		2		cg17758673	hyper		3
cg14355482	hypo	NCAM2	2		cg27217742	hyper		3
cg18345924	hypo		2		cg03002352	hyper	RAD51AP2;RAD51AP2	3
cg00791074	hypo	MTHFD1L	2		cg21642176	hyper		3
cg15044453	hypo		2		cg26119367	hyper		3
cg01835021	hypo	MSH5;MSH5;C6orf26;MSH5;MSH5	2		cg08376141	hyper	PRRT1	3
cg04573510	hypo		2		cg13782301	hyper		3
cg01820374	hypo	LAG3	2		cg27067781	hyper		3
cg19421125	hypo		2		cg07434271	hyper	PAX6	3
cg12197421	hypo	KIAA1949;KIAA1949	2		cg11827910	hyper		3
cg18335326	hypo		2		cg13570972	hyper		3
cg01288258	hypo	ITFG2;ITFG2	2		cg07502389	hyper	NEFM;NEFM	3
cg25553477	hypo		2		cg18267374	hyper		3
cg02203656	hypo	GPNMB;GPNMB	2		cg18898125	hyper		3
cg08455073	hypo		2		cg17712928	hyper	MAD1L1;MAD1L1;MAD1L1	3
cg10792120	hypo	EDNRB	2		cg26662512	hyper		3
cg13937208	hypo		2		cg14215728	hyper		3
cg00638021	hypo	COL1A1	2		cg27407147	hyper	LOC254559	3
cg18618815	hypo		2		cg00481644	hyper		3
cg06370069	hypo	CHST3	2		cg20738500	hyper		3
cg18738190	hypo		2		cg02996413	hyper	LOC100192426;PTPRM;PTPRM	3
cg05042708	hypo	CALHM2;CALHM2	2		cg12026729	hyper		3
cg23753748	hypo		2		cg24041541	hyper		3
cg01282147	hypo	CADM1;CADM1	2		cg07955995	hyper	KLF14	3
cg16061656	hypo		2		cg08097417	hyper		3
cg03290281	hypo	C6orf195	2		cg09499629	hyper		3
cg05802990	hypo		2		cg06639320	hyper	FHL2;FHL2;FHL2;FHL2	3
					cg22454769	hyper		3
					cg24079702	hyper		3
					cg16867657	hyper	ELOVL2	3
					cg21572722	hyper		3
					cg24724428	hyper		3
					cg06707978	hyper	ZIK1	2
					cg21911021	hyper		2
					cg02266689	hyper	ZFPM1	2
					cg22791932	hyper		2
					cg07553761	hyper	TRIM59	2
					cg15618978	hyper		2
					cg22282405	hyper	TFAP2B	2
					cg23930856	hyper		2
					cg04467618	hyper	TCF21;TCF21	2
					cg04692403	hyper		2
					cg05016953	hyper	SLC6A4;SLC6A4	2
					cg14692377	hyper		2
					cg04598517	hyper	SLC6A3;SLC6A3	2
					cg17306747	hyper		2
					cg04619852	hyper	SKI	2
					cg19770723	hyper		2
					cg21697851	hyper	SIM2;SIM2	2
					cg24354581	hyper		2
					cg14578879	hyper	SIM1	2
					cg14717557	hyper		2
					cg08129331	hyper	RPTOR;RPTOR	2
					cg13526488	hyper		2
					cg16924337	hyper	RGS17	2
					cg17264670	hyper		2
					cg00579717	hyper	RANBP17	2
					cg03555227	hyper		2
					cg08855568	hyper	PTPRG	2
					cg09472360	hyper		2
					cg13000912	hyper	PRDM13	2
					cg19223299	hyper		2
					cg02571816	hyper	PPP1R14A	2
					cg09515953	hyper		2
					cg16219603	hyper	PENK	2
					cg16419235	hyper		2
					cg19754554	hyper	PDE4B;PDE4B	2
					cg26963271	hyper		2
					cg05578840	hyper	OTP	2
					cg25412546	hyper		2
					cg20914464	hyper	NOL4	2
					cg22095604	hyper		2
					cg11176990	hyper	LOC375196;LOC100271715	2
					cg22158769	hyper		2
					cg07206208	hyper	LOC100128811;GPR158	2
					cg23805357	hyper		2
					cg04739647	hyper	HOXD9;HOXD9	2
					cg14991487	hyper		2
					cg05344430	hyper	GSX1	2
					cg26609631	hyper		2
					cg00059225	hyper	GLRA1;GLRA1;GLRA1;GLRA1	2
					cg08316825	hyper		2
					cg14319235	hyper	ELTD1	2
					cg15084543	hyper		2
					cg16652259	hyper	DLX1;DLX1	2
					cg17737681	hyper		2
					cg03625109	hyper	DBC1	2
					cg06602847	hyper		2
					cg03558805	hyper	CLDN3	2
					cg12234855	hyper		2
					cg00252804	hyper	CHD5	2
					cg11069824	hyper		2
					cg05823493	hyper	C6orf141	2
					cg26081162	hyper		2
					cg00484358	hyper	ALX3	2
					cg18786873	hyper		2
